# Supplementary material for: Fatty acid profiles of highly migratory resources from the Southeastern Pacific Ocean, Chile: a potential tool for biochemical and nutritional traceability
Source: PeerJ. 2025 Mar 20;13:e19101. doi: 10.7717/peerj.19101 (PMC11930215; doi:10.7717/peerj.19101)
Supplement: Supplemental Information 2 [file peerj-13-19101-s002.xlsx]

## Sheet: PERMANOVA
FAs
Sample Number	C11:0	C13:0	C14:0	C14:1	C15:0	C16:0	C16:1	C17:0	C17:1	C18:0	C18:1n9	C18:2n6c	C18:3n6	C18:3n3	C20:0	C20:1	C20:2	C20:3n6	C20:5n3	C22:0	C22:1n9	C23:0	C22:6n3	C24:1		Species
1	0	0	3.74754	0	1.02236	18.5497	4.30026	0.924881	1.292	6.4151	48.5507	0	1.03581	0.677094	0	10.5814	0	0	0.568567	0	0	0	1.16883	1.16571		Xiphias gladius
2	0	0	3.67938	0	0.901428	22.2673	3.26139	0.919766	0	8.78284	46.2299	0	0	0	0.910281	8.25608	0	0	0.994701	0	1.43767	0	2.35933	0		Xiphias gladius
3	0	0	4.31582	0	1.27638	18.7924	5.24997	0.951663	1.3964	6.46627	47.3663	0	1.19219	0	0.603647	5.85989	0.443295	0	0.624052	0.444581	1.40894	0.430924	1.99138	1.18592		Xiphias gladius
4	0	0	3.43184	0	0.834232	18.195	4.21509	0.876591	0	7.73596	50.7093	0	1.06564	0	0	6.64248	0	0	1.12564	0	1.3849	0	2.84157	0.941698		Xiphias gladius
5	0	0	4.58612	0	1.34066	21.2708	4.43746	1.21324	1.37497	8.3233	45.3651	0	0	0	0	6.7926	0	0	0	0	1.77248	0	2.7434	0.779782		Xiphias gladius
6	0	0	5.43309	0	1.58966	21.4849	5.05636	1.10163	1.31104	6.94916	42.5304	0	1.28542	0	0	5.9332	0	1.03609	0.987402	0	1.54206	0	2.97026	0.789336		Xiphias gladius
7	0	0	2.62283	0	0.389533	19.0057	4.21749	0.523668	0	8.35235	51.8351	0	0	0	0	6.14988	0	0	1.50903	0	1.24465	0	4.14982	0		Xiphias gladius
8	0	0	3.88471	0	1.08246	21.3082	3.56971	1.06578	0	8.99736	46.2568	0	0	0	0	7.58989	0	0	0	0	0	0	6.24516	0		Xiphias gladius
9	0	0	2.98263	0	0.962872	17.7507	3.7096	1.0779	1.3319	6.05809	39.2675	0	1.28957	1.09805	1.60459	6.06452	0	1.51963	2.50528	0	1.80487	0	8.80248	2.16982		Xiphias gladius
10	0	0	3.26544	0	0.922358	17.2818	4.64909	0.949698	1.36581	5.34162	44.3559	0	1.34867	0.975415	1.29607	4.17065	0	1.43486	1.82271	0	1.54862	1.06045	6.18705	2.02381		Xiphias gladius
11	0	0	3.41941	0	0.898886	18.3506	5.18479	1.05241	1.27949	5.70711	36.1589	0	1.50894	1.23968	0	4.35507	0	1.62569	3.48622	0	1.91519	0	11.4196	2.39804		Xiphias gladius
12	0	0	2.97567	0	0.739354	16.7671	5.05132	0.850478	1.17783	4.943	39.9292	0	1.20732	0.876554	1.10622	4.67803	0.786091	1.43217	2.38655	0	1.44962	0.971631	10.9878	1.68411		Xiphias gladius
13	0	0	3.16223	0	0.896682	17.2186	3.5146	0.979319	1.08762	6.21717	34.4344	0	1.14419	0.929413	1.22804	5.89349	0.807579	1.44261	2.72864	0	1.72972	1.06297	13.6005	1.92227		Xiphias gladius
14	0	0	3.29148	0	0.971865	17.2665	4.36902	1.0004	1.23848	5.41519	37.2579	0	1.44828	1.1107	1.44571	4.97374	0	1.6298	2.73948	0	1.80489	1.20018	10.7188	2.11753		Xiphias gladius
15	0	0	3.29859	0	0.818875	17.3271	4.43611	0.835203	1.1297	5.67276	38.3572	0	1.17029	0.81386	0.837769	4.62517	0.592725	1.34687	3.20599	0.862845	1.21146	0.832637	11.0922	1.53266		Xiphias gladius
16	0	0	2.93502	0	0.670248	15.9403	4.09555	0.747506	1.00281	5.54822	38.3946	0	1.11167	0.746099	0.853927	5.66436	0.631875	1.19212	2.84664	0.892556	1.33436	0.757355	13.2323	1.40253		Xiphias gladius
17	0	0	2.7592	0	0.830576	16.1116	4.2777	0.942832	1.21658	5.24991	35.1812	0	1.24982	0.926419	1.17444	5.87725	0.83706	1.72133	2.84369	0	1.51242	1.1102	14.5435	1.6342		Xiphias gladius
18	0	0	2.75846	0	0.648621	15.0708	3.59773	0.790514	1.01721	7.1713	41.5705	0	1.11118	0.838645	1.2364	5.62382	0	1.34787	2.65408	0	1.87044	0.995122	9.90205	1.79522		Xiphias gladius
19	0	0	3.22862	0	0.686592	17.2655	4.58919	0.811255	0.998774	6.11016	35.2331	0	1.23717	1.00361	1.21488	4.72542	0.812516	1.39841	3.51747	0	1.64122	0.999405	12.6879	1.83883		Xiphias gladius
20	0	0	3.35972	0	0.907552	17.1851	4.24907	1.10269	1.24323	7.16729	35.1858	0	1.47858	1.37784	0	4.99958	0	1.75669	3.36226	0	2.05384	0	12.2058	2.36497		Xiphias gladius
21	0	0	3.31309	0	0.758815	19.5285	4.38486	0.893105	1.08206	7.11652	32.6241	0	1.19427	0.804696	0.883744	5.84471	0.620712	1.19797	2.96095	0.869413	1.37606	0.780773	12.0974	1.66833		Xiphias gladius
22	0	0	3.59249	0	0.938842	20.9647	5.76257	0.949312	1.27506	6.72778	44.3761	0	1.24675	0.845772	0	5.99098	0	0	1.14282	0	1.51975	0	3.19346	1.47361		Xiphias gladius
23	0	0	4.03628	0	1.06513	16.255	4.98424	1.16346	1.40195	7.02076	34.7472	0	1.82285	1.59172	0	4.66029	0	1.92946	3.77069	0	2.16794	0	10.9541	2.42894		Xiphias gladius
24	0	0	4.01881	0	1.40366	18.3292	5.30544	1.68685	1.99676	8.0434	29.9861	0	2.10874	0	0	5.92311	0	0	4.86187	0	3.10134	0	13.2347	0		Xiphias gladius
25	0	0	12.4425	0	4.89102	10.553	0	5.53	4.40231	6.348	9.15874	0	6.37544	0	0	9.64876	0	0	10.3361	0	9.51286	0	10.8013	0		Xiphias gladius
26	0	0	2.82215	0	0.785074	16.6787	3.83217	1.00327	1.11382	7.2588	38.9522	0	1.25811	1.08458	1.78128	6.49654	0	1.36384	2.48826	0	1.95931	0	8.78974	2.33208		Xiphias gladius
27	0	0	2.9251	0	0.859728	17.1426	4.57378	0.97094	1.16917	6.80922	37.4464	0	1.26558	0.98069	1.05724	6.09753	0	1.20239	2.23147	0	1.61799	0.840591	11.0472	1.76242		Xiphias gladius
28	0	0	0.39047	0	0	2.25324	4.87291	0	0	1.15999	58.0565	0	2.0804	2.87457	0	6.38489	0.679941	4.53775	3.80911	0	0.782744	2.09964	8.95225	1.0656		Lepidocybium flavobrunneum
29	0	0	4.35285	0	0	18.5349	18.5349	0	0.776038	5.57362	45.878	0	0.847057	0	0	2.96384	0	0	1.04288	0	0	0	1.49588	0		Lepidocybium flavobrunneum
30	0	0	0	0	0	2.94654	3.96638	0	1.92397	2.12199	68.3957	0	2.33922	0	0	5.29491	0	3.66774	2.67352	0	0	0	6.67008	0		Lepidocybium flavobrunneum
31	0	0	0.96611	0	0	2.76394	3.13783	0	2.62956	1.82887	61.9937	0	1.73822	0	0	5.67956	0	2.9463	3.04647	0	1.60736	1.72023	9.94187	0		Lepidocybium flavobrunneum
32	0.726261	0.571911	0	0	0	1.95667	2.70928	0	3.9604	1.42899	67.2129	0	1.54256	0	0	5.40696	0	2.27792	2.11102	0	1.31323	1.44468	5.70123	1.63605		Lepidocybium flavobrunneum
33	0.480997	0.876692	0.610582	0	0	2.10439	3.91226	0	0	0	65.97	0	1.95195	0.747514	0	7.44413	0.801797	2.46233	2.02929	0	1.26892	1.32177	6.62029	1.39707		Lepidocybium flavobrunneum
34	0.611579	1.07471	0.753843	0	0	2.04169	4.17642	0	0	0	68.4528	0	2.26411	0.908477	0	7.68353	0	2.27545	1.89453	0	1.31697	1.28424	3.76225	1.49944		Lepidocybium flavobrunneum
35	0.796329	0	0	0	0	2.03796	2.32557	0	0	0	78.744	0	1.59842	0	0	8.29125	0	1.60928	0	0	1.47972	0	3.11749	0		Lepidocybium flavobrunneum
36	0	0	0	0	0	2.00069	3.32724	0	4.64228	1.22133	60.6753	0	2.02036	0.861564	0	7.20773	0.8852	2.94321	2.59431	0	1.10085	1.46794	7.76307	1.28889		Lepidocybium flavobrunneum
37	0	0	6.36643	0	1.03916	25.1669	8.99477	0.917384	1.28577	7.93463	39.1651	0	1.38708	0	0	4.19705	0	0	1.60248	0	0	0	1.94324	0		Lampris guttatus
38	0	0	3.33272	0	0	9.1538	6.10215	0	0	8.41498	46.4665	0	6.68839	0	0	10.1049	0	0	5.22681	0	0	0	4.50979	0		Lampris guttatus
39	0	0	6.93111	0	0	30.6463	6.86865	0	0	14.007	25.8873	0	0	0	0	0	0	0	8.38492	0	0	0	7.27469	0		Lampris guttatus
40	0	0	20.406	6.77739	0	24.5905	0	0	0	14.2514	17.5917	0	0	0	0	0	0	0	16.3829	0	0	0	0	0		Lampris guttatus
41	0	0	23.0485	0	0	13.3891	5.99721	0	0	0	25.496	0	0	0	0	9.55145	0	0	11.9359	0	0	0	10.5817	0		Lampris guttatus
42	0	0	4.33319	0	1.12428	22.9509	7.57562	1.1308	1.366	8.30589	43.0929	0	1.56487	0	0	3.89027	0	0	1.3469	0	0	0	3.31835	0		Lampris guttatus
43	0	0	23.39	0	0	13.954	6.7097	0	0	10.3897	16.5743	0	0	0	0	0	0	0	19.2621	0	0	0	9.72015	0		Lampris guttatus
44	0	0	21.0521	0	0	17.4306	0	0	0	13.3477	19.7664	0	0	0	0	0	0	0	17.4993	0	0	0	10.9039	0		Lampris guttatus
45	0	0	0	0	0	58.3598	0	0	0	41.6402	0	0	0	0	0	0	0	0	0	0	0	0	0	0		Prionace glauca
46	0	0	0	0	0	26.8613	10.5037	0	0	17.9283	26.9928	0	0	0	0	0	0	0	0	0	0	0	17.7138	0		Prionace glauca
47	0	0	0	0	0	59.2748	0	0	0	40.7252	0	0	0	0	0	0	0	0	0	0	0	0	0	0		Prionace glauca
48	0	0	0	0	0	58.6249	0	0	0	41.3751	0	0	0	0	0	0	0	0	0	0	0	0	0	0		Prionace glauca
49	0	0	0	0	0	28.103	8.05116	0	0	17.7249	25.7141	0	0	0	0	0	0	0	0	0	0	0	20.4068	0		Prionace glauca
50	0	0	0	0	0	38.6603	8.36471	0	0	27.2077	25.7673	0	0	0	0	0	0	0	0	0	0	0	0	0		Prionace glauca
51	0	0	0	0	0	22.7163	8.62431	0	0	15.8817	19.9053	0	0	0	0	0	0	6.63245	7.32122	0	0	0	18.9187	0		Prionace glauca
52	0	0	0	0	0	22.2429	11.7343	0	0	15.766	21.815	0	0	0	0	0	0	0	8.06028	0	0	0	20.3815	0		Prionace glauca
53	0	0	0	0	0	41.2407	0	0	0	21.6883	23.261	0	0	0	0	0	0	0	0	0	0	0	13.81	0		Isurus oxyrinchus
54	0	0	0	0	0	30.1638	0	0	0	16.188	29.0638	0	0	0	0	0	0	0	0	0	0	0	24.5845	0		Isurus oxyrinchus
55	0	0	0	0	0	40.0212	0	0	0	25.0596	34.9192	0	0	0	0	0	0	0	0	0	0	0	0	0		Isurus oxyrinchus
56	0	0	0	0	0	34.7188	0	0	0	22.0185	26.0867	0	0	0	0	0	0	0	0	0	0	0	17.176	0		Isurus oxyrinchus
57	0	0	0	0	0	31.7436	8.10754	0	0	18.6521	25.1507	0	0	0	0	0	0	0	0	0	0	0	16.3461	0		Isurus oxyrinchus
58	0	0	0	0	0	38.325	0	0	0	23.3424	0	0	0	0	0	0	0	0	0	0	0	0	38.3326	0		Isurus oxyrinchus
59	0	0	0	0	0	28.2714	9.24281	0	0	16.0234	22.6188	0	0	0	0	0	0	0	0	0	0	0	23.8436	0		Isurus oxyrinchus
60	0	0	0	0	0	27.7689	8.2855	0	0	16.3768	22.2944	0	0	0	0	0	0	0	0	0	0	0	25.2744	0		Isurus oxyrinchus
61	0	0	0	0	0	23.5269	0	0	0	17.0213	35.0234	0	0	0	0	0	0	0	0	0	0	0	24.4284	0		Coryphaena hippurus
62	0	0	0	0	0	35.1256	0	0	0	23.4801	41.3942	0	0	0	0	0	0	0	0	0	0	0	0	0		Coryphaena hippurus
63	0	0	0	0	0	28.7084	0	0	0	19.9671	34.472	0	0	0	0	0	0	0	0	0	0	0	16.8524	0		Coryphaena hippurus
64	0	0	0	0	0	34.2978	0	0	0	22.8888	24.4142	0	0	0	0	0	0	0	0	0	0	0	18.3991	0		Coryphaena hippurus
65	0	0	0	0	0	30.6881	0	0	0	22.3318	26.055	0	0	0	0	0	0	0	0	0	0	0	20.9251	0		Coryphaena hippurus
66	0	0	0	0	0	30.7848	0	0	0	21.3877	31.6268	0	0	0	0	0	0	0	0	0	0	0	16.2007	0		Coryphaena hippurus
67	0	0	0	0	0	30.8554	0	0	0	21.6567	29.1184	0	0	0	0	0	0	0	0	0	0	0	18.3694	0		Coryphaena hippurus
68	0	0	0	0	0	30.3786	0	0	0	20.5207	29.4193	0	0	0	0	0	0	0	0	0	0	0	19.6814	0		Coryphaena hippurus
69	0	0	4.7986	0	2.0948	26.2464	5.98965	2.39107	2.22947	10.6745	35.1972	0	0	0	0	5.74425	0	0	0	0	0	0	4.63401	0		Thunnus obesus
70	0	0	4.9869	0	2.26443	28.1944	6.08146	2.06016	2.07151	9.63026	32.9038	0	0	0	0	7.99204	0	0	0	0	0	0	3.81497	0		Thunnus obesus
71	0	0	0	0	0	30.8865	6.04013	0	0	19.3396	31.1201	0	0	0	0	0	0	0	0	0	0	0	12.6137	0		Thunnus obesus
72	0	0	15.2527	0	0	10.9715	7.75532	4.38437	0	7.57934	17.759	0	0	0	0	22.2768	0	0	0	0	0	0	14.0209	0		Thunnus obesus
73	0	0	4.34844	0	1.26141	22.5107	5.11557	1.13253	1.11299	8.19608	35.6067	0	1.36664	0.860364	0.909038	4.81975	0.78084	1.44274	2.41827	0	1.42217	0	6.20216	0.493595		Thunnus obesus
74	0	0	0	0	0	29.0354	8.6113	9.353	0	14.0002	27.1078	0	0	0	0	0	0	0	0	0	0	0	11.8924	0		Thunnus obesus
75	0	0	13.9095	0	0	16.3406	5.05165	6.62925	0	9.73131	11.5879	0	0	0	0	16.9717	0	0	0	0	0	0	19.7781	0		Thunnus obesus
76	0	0	4.25902	0	1.88115	23.364	5.42836	2.07073	2.39245	9.70197	32.8327	0	0	0	0	4.02752	0	0	4.46956	0	0	0	9.57255	0		Thunnus obesus
77	0	0	0	0	0	49.0524	0	0	0	22.3924	28.5551	0	0	0	0	0	0	0	0	0	0	0	0	0		Lamna nasus
78	0	0	0	0	0	48.5293	0	0	0	20.4792	30.9915	0	0	0	0	0	0	0	0	0	0	0	0	0		Lamna nasus
79	0	0	0	0	0	67.5856	0	0	0	32.4144	0	0	0	0	0	0	0	0	0	0	0	0	0	0		Lamna nasus
80	0	0	0	0	0	57.3184	0	0	0	18.4167	24.2649	0	0	0	0	0	0	0	0	0	0	0	0	0		Lamna nasus
81	0	0	0	0	0	54.259	0	0	0	21.036	24.705	0	0	0	0	0	0	0	0	0	0	0	0	0		Lamna nasus
82	0	0	0	0	0	67.5342	0	0	0	32.4658	0	0	0	0	0	0	0	0	0	0	0	0	0	0		Lamna nasus
83	0	0	0	0	0	49.9717	0	0	0	22.9873	27.041	0	0	0	0	0	0	0	0	0	0	0	0	0		Lamna nasus
84	0	0	0	0	0	45.2674	0	0	0	20.6746	34.0581	0	0	0	0	0	0	0	0	0	0	0	0	0		Lamna nasus
85	0.338792	0.708715	0.48484	0	0	2.11389	2.41923	0	0	1.10083	74.3031	0	1.47042	0	0	9.03645	0	1.06142	1.12202	0	1.23032	0.6087	2.73816	1.2631		Ruvettus pretiosus
86	0.493905	0	0.603283	0	0	4.50836	1.68715	0	0	2.14852	68.2305	0.807476	0.843109	0	0	11.8308	0	0.986881	2.32111	0	0	0	3.41644	2.12249		Ruvettus pretiosus
87	0	0	0	0	0	7.41221	3.02936	0	0	4.2632	53.2946	0	0	0	0	9.45616	0	3.38602	3.65504	0	4.03914	0	7.32152	4.14279		Ruvettus pretiosus
88	0.39518	0.769745	0.721558	0	0	2.70218	1.81793	0	0	1.8219	59.7373	0	1.44808	0.795328	0	9.63932	1.0231	2.3445	2.62195	0	2.1607	1.34451	8.42795	2.22876		Ruvettus pretiosus
89	0.558665	0.835445	1.0929	0	0	3.46176	2.3065	0	0	2.25144	64.7972	0	1.53305	0	0	9.06336	0	1.95825	2.18324	0	2.27806	0	5.21725	2.46294		Ruvettus pretiosus
90	2.80575	0	6.34169	0	0	5.6315	2.21726	0	0	3.74933	30.108	0	0	0	0	4.25613	0	9.60756	16.7278	0	0	0	5.018	13.5369		Ruvettus pretiosus
91	3.65067	0	7.77235	0	0	6.11836	2.52089	0	0	3.86505	26.3997	0	0	0	0	3.20158	0	13.2132	11.5967	0	0	0	5.83044	15.8311		Ruvettus pretiosus
92	0	0	6.83702	0	3.05734	28.5202	5.34194	2.85389	0	10.8873	36.2158	0	0	0	0	6.2864	0	0	0	0	0	0	0	0		Thunnus albacares
93	0	0	6.26594	0	2.50589	31.8276	5.39232	2.22899	0	9.92802	34.5416	0	0	0	0	5.33969	0	0	0	0	0	0	1.9699	0		Thunnus albacares
94	0	0.350143	6.09795	0	1.65868	25.0024	4.73732	1.19922	0	8.15583	36.9656	0	1.22024	0.917519	0.831093	3.80205	0	0.936206	1.53862	0	1.54189	0	4.47804	0.567143		Thunnus albacares
95	0	0	9.49451	0	0	38.0786	6.69964	0	0	17.477	18.7115	0	0	0	0	0	0	0	0	0	0	0	9.53875	0		Thunnus albacares
96	0	0	0.134733	0	0.117891	22.8597	0	0	0	14.2592	22.4724	0	0	0	0	28.1873	0	0	0	0	0	0	11.9688	0		Thunnus albacares
97	0	0	0.116477	0	0	30.6245	0.439029	0	0	23.2954	29.1909	0	0	0	0	0	0	0	0	0	0	0	16.3337	0		Thunnus albacares
98	0	0	0.19265	0	0.0818764	20.9652	0	0	0	15.4457	15.6239	0	0	0	0	37.7498	0	0	0	0	0	0	9.94076	0		Thunnus albacares
99	0	0	2.39629	0	1.7234	39.8879	3.28033	2.05546	0	11.4855	22.2018	0	0	0	0	5.22802	0	0	3.47834	0	0	0	7.48149	0.781531		Thunnus alalunga
100	0	0	2.96828	0	0	15.1131	18.9251	0	0	5.80933	7.97347	0	4.87178	0	0	19.7502	0	0	9.88932	0	0	0	14.6993	0		Thunnus alalunga
101	0	0	4.09215	0	1.49034	32.5404	4.60244	1.70362	1.43627	9.19851	29.7741	0	1.2733	0.921841	1.03524	4.78193	0	0	1.4036	0	0	0	4.31819	1.42801		Thunnus alalunga
102	0	0	4.74558	0	1.65114	32.7151	5.10426	2.09198	1.70939	9.50527	26.2938	0	1.76641	0	0	6.17662	0	0	3.32068	0	0	0	4.91971	0		Thunnus alalunga
103	0	0	19.1614	0	0	9.57229	0	11.2095	0	4.6608	7.2289	0	5.41441	0	0	23.4507	0	0	0	0	0	0	19.302	0		Thunnus alalunga
104	0	0	0	0	0	50.6357	16.6336	0	0	32.7307	0	0	0	0	0	0	0	0	0	0	0	0	0	0		Alopias vulpinus
105	0	0	0	0	0	59.1865	0	0	0	40.8135	0	0	0	0	0	0	0	0	0	0	0	0	0	0		Alopias vulpinus
106	0	0	0	0	0	45.9887	20.8339	0	0	33.1774	0	0	0	0	0	0	0	0	0	0	0	0	0	0		Alopias vulpinus
107	0	0	0	0	0	56.321	0	0	0	43.679	0	0	0	0	0	0	0	0	0	0	0	0	0	0		Alopias vulpinus
108	0	0	0	0	0	38.9584	0	0	0	27.3024	33.7393	0	0	0	0	0	0	0	0	0	0	0	0	0		Luvarus imperialis
109	0	0	0	0	0	30.724	15.0487	0	0	23.0213	31.206	0	0	0	0	0	0	0	0	0	0	0	0	0		Luvarus imperialis
110	0	0	0	0	0	32.0425	14.3798	0	0	22.4002	31.1775	0	0	0	0	0	0	0	0	0	0	0	0	0		Luvarus imperialis
111	0	0	0	0	0	29.0241	15.5346	0	0	23.0794	32.362	0	0	0	0	0	0	0	0	0	0	0	0	0		Luvarus imperialis
112	0	0	0	0	0	66.3209	0	0	0	33.6791	0	0	0	0	0	0	0	0	0	0	0	0	0	0		Katsuwonus pelamis
113	0	0	0	0	0	40.6907	0	0	0	22.5057	36.8036	0	0	0	0	0	0	0	0	0	0	0	0	0		Katsuwonus pelamis
114	0	0.691917	0.92179	0	0	3.38351	2.08821	0	1.43237	1.86457	66.1026	0	1.41695	0	0	6.56927	0	1.97967	2.82866	0	1.5901	0	9.13035	0		Gasterochisma melampus
115	0	1.46396	1.74069	0	0	3.17787	0	0	0	1.83726	60.8665	0	4.24745	0	0	15.6175	0	0	6.04738	0	3.2574	0	1.74394	0		Gasterochisma melampus
116	0	0	5.48422	0	1.48969	30.5937	5.12282	1.6557	1.2179	14.8557	27.6209	0	1.64982	0	0	1.63586	0	0	1.93116	0	0	0	5.99548	0.747047		Makaira indica
117	0	0	5.78074	0	0.912273	28.2141	5.40934	1.16558	0.920987	14.8476	31.0735	0	1.28638	0.812212	0.874412	1.36661	0	0.814916	1.68572	0	0	0	4.23534	0.60037		Tetrapturus audax
118	0	0	0	0	0	35.8852	0	0	0	25.224	38.8908	0	0	0	0	0	0	0	0	0	0	0	0	0		Sphyrna zygaena

## Sheet: mg-mL
FA	Sample 1	Sample 2	Sample 3	Sample 4	Sample 5	Sample 6	Sample 7	Sample 8	Sample 9	Sample 10	Sample 11	Sample 12	Sample 13	Sample 14	Sample 15	Sample 16	Sample 17	Sample 18	Sample 19	Sample 20	Sample 21	Sample 22	Sample 23	Sample 24	Sample 25	Sample 26	Sample 27	Sample 28	Sample 29	Sample 30	Sample 31	Sample 32	Sample 33	Sample 34	Sample 35	Sample 36	Sample 37	Sample 38	Sample 39	Sample 40	Sample 41	Sample 42	Sample 43	Sample 44	Sample 45	Sample 46	Sample 47	Sample 48	Sample 49
C11:0										1.023			1.594
C13:0										2.14				1.499
C14:0	15.608	11.637	26.861	8.75	8.422	14.84	8.76	5.821	3.663	1.464	7.739		1.947	26.106	5.47				2.403	12.443																									2.905
C14:1
C15:0	4.258	2.851	7.944	2.127	2.462	4.342	1.301	1.622	1.638		3.095			7.101	1.967					2.031
C16:0	77.257	70.426	116.961	46.391	39.062	58.684	63.477	31.929	15.28	6.383	39.31	2.783	14.55	107.038	45.526	5.051	3.583	3.064	12.235	49.188	3.679	3.882	3.253	3.351	6.885	8.365	5.271	10.448	10.988	6.072	7.939	5.892	8.496	4.936	4.534	5.112	6.057	5.052	4.988	8.213	8.542	6.717	6.579	7.277	7.979	4.341	3.164	5.726	3.434
C16:1	17.91	10.315	32.675	10.747	8.149	13.811	14.086	5.349	2.862	7.305	6.66		5.445	20.281	3.744				15.321	17.58		1.518															1.547		1.429	1.777	3.243	2.196	1.963	3.839	5.319	1.426
C17:0	3.852	2.909	5.923	2.235	2.228	3.009	1.749	1.597	1.529		2.753			5.134	2.346					1.793
C17:1	5.381		8.691		2.525	3.581														2.513
C18:0	26.718	27.778	40.245	19.724	15.285	18.981	27.896	13.482	5.833	3.324	12.262		6.934	34.916	13.109	2.565	2.511		4.703	15.508	2.625	2.591	2.235	2.365	3.143	3.53	2.528	3.357	4.26	2.919	3.652	2.691	4.468	2.649	2.839	3.242	3.559	3.077	3.146	5.78	5.972	3.807	3.88	5.158	7.335	2.806	2.224	3.167	2.368
C18:1n9	202.207	146.214	294.8	129.291	83.309	116.168	173.124	69.313	19.403	224.362	42.662		220.203	158.254	25.34		3.103		6.455	76.547		3.901			4.008	5.342		4.423	5.003		4.296	4.433	4.792	4.756	3.956	3.841	4.799		4.564	5.474	7.485	5.374	5.282	7.137	40.503		3.429	5.179
C18:2n6c													2.606
C18:3n6	4.314		7.42	2.717		3.511				4.44			2.721	5.224					3.944	2.711																									5.83
C18:3n3	2.82													3.928
C20:0		2.879	3.757											3.558
C20:1	44.07	26.112	36.471	16.936	12.474	16.206	20.54	11.373	3.368	27.286	6.595		38.182	16.277	5.967				15.989	8.203																									8.808
C20:2			2.759
C20:3n6						2.83				3.205			3.185	4.008																											2.494
C20:5n3	2.368	3.146	3.884	2.87		2.697	5.04			3.388			7.491	6.587	3.97				8.006	3.132																					2.753			2.637	4.556
C22:0			2.767
C22:1n9		4.547	8.769	3.531	3.255	4.212	4.157			3.715				6.601
C23:0			2.682							1.838
C22:6n3	4.868	7.462	12.394	7.245	5.038	8.113	13.86	9.358		8.268	2.433		11.026	19.171	8.539				11.9	3.798		2.56											2.845	4.023		2.529	3.119	5.053	3.622		7.114	5.665	5.988	6.668	3.931
C24:1	4.855		7.381	2.401	1.432	2.156				3.814			6.85	2.428	0.892
																																													D2
[truncated: 71 more columns]

## Sheet: mg
FA	Sample 1	Sample 2	Sample 3	Sample 4	Sample 5	Sample 6	Sample 7	Sample 8	Sample 9	Sample 10	Sample 11	Sample 12	Sample 13	Sample 14	Sample 15	Sample 16	Sample 17	Sample 18	Sample 19	Sample 20	Sample 21	Sample 22	Sample 23	Sample 24	Sample 25	Sample 26	Sample 27	Sample 28	Sample 29	Sample 30	Sample 31	Sample 32	Sample 33	Sample 34	Sample 35	Sample 36	Sample 37	Sample 38	Sample 39	Sample 40	Sample 41	Sample 42	Sample 43	Sample 44	Sample 45	Sample 46	Sample 47	Sample 48	Sample 49
C11:0										0.01023	0	0	0.01594	0	0	0	0	0	0	0	0	0	0	0	0	0	0	0	0	0	0	0	0	0	0	0	0	0	0	0	0	0	0	0	0	0	0	0	0
C13:0										0.0214	0	0	0	0.007495	0	0	0	0	0	0	0	0	0	0	0	0	0	0	0	0	0	0	0	0	0	0	0	0	0	0	0	0	0	0	0	0	0	0	0
C14:0	0.07804	0.058185	0.134305	0.04375	0.04211	0.0742	0.0876	0.029105	0.018315	0.01464	0.038695	0	0.01947	0.13053	0.02735	0	0	0	0.012015	0.062215	0	0	0	0	0	0	0	0	0	0	0	0	0	0	0	0	0	0	0	0	0	0	0	0	0.02905	0	0	0	0
C14:1
C15:0	0.02129	0.014255	0.03972	0.010635	0.01231	0.02171	0.01301	0.00811	0.00819	0	0.015475	0	0	0.035505	0.01967	0	0	0	0	0.010155	0	0	0	0	0	0	0	0	0	0	0	0	0	0	0	0	0	0	0	0	0	0	0	0	0	0	0	0	0
C16:0	0.386285	0.35213	0.584805	0.231955	0.19531	0.29342	0.63477	0.159645	0.0764	0.06383	0.19655	0.013915	0.1455	0.53519	0.45526	0.025255	0.017915	0.01532	0.061175	0.24594	0.018395	0.01941	0.016265	0.016755	0.034425	0.041825	0.026355	0.05224	0.05494	0.03036	0.039695	0.02946	0.04248	0.02468	0.02267	0.02556	0.030285	0.02526	0.02494	0.041065	0.04271	0.033585	0.032895	0.036385	0.07979	0.021705	0.01582	0.02863	0.01717
C16:1	0.08955	0.051575	0.163375	0.053735	0.040745	0.069055	0.14086	0.026745	0.01431	0.07305	0.0333	0	0.05445	0.101405	0.03744	0	0	0	0.076605	0.0879	0	0.00759	0	0	0	0	0	0	0	0	0	0	0	0	0	0	0.007735	0	0.007145	0.008885	0.016215	0.01098	0.009815	0.019195	0.05319	0.00713	0	0	0
C17:0	0.01926	0.014545	0.029615	0.011175	0.01114	0.015045	0.01749	0.007985	0.007645	0	0.013765	0	0	0.02567	0.02346	0	0	0	0	0.008965	0	0	0	0	0	0	0	0	0	0	0	0	0	0	0	0	0	0	0	0	0	0	0	0	0	0	0	0	0
C17:1	0.026905	0	0.043455	0	0.012625	0.017905	0	0	0	0	0	0	0	0	0	0	0	0	0	0.012565	0	0	0	0	0	0	0	0	0	0	0	0	0	0	0	0	0	0	0	0	0	0	0	0	0	0	0	0	0
C18:0	0.13359	0.13889	0.201225	0.09862	0.076425	0.094905	0.27896	0.06741	0.029165	0.03324	0.06131	0	0.06934	0.17458	0.13109	0.012825	0.012555	0	0.023515	0.07754	0.013125	0.012955	0.011175	0.011825	0.015715	0.01765	0.01264	0.016785	0.0213	0.014595	0.01826	0.013455	0.02234	0.013245	0.014195	0.01621	0.017795	0.015385	0.01573	0.0289	0.02986	0.019035	0.0194	0.02579	0.07335	0.01403	0.01112	0.015835	0.01184
C18:1n9	1.01103	0.73107	1.474	0.646455	0.416545	0.58084	1.73124	0.346565	0.097015	2.24362	0.21331	0	2.20203	0.79127	0.2534	0	0.015515	0	0.032275	0.382735	0	0.019505	0	0	0.02004	0.02671	0	0.022115	0.025015	0	0.02148	0.022165	0.02396	0.02378	0.01978	0.019205	0.023995	0	0.02282	0.02737	0.037425	0.02687	0.02641	0.035685	0.40503	0	0.017145	0.025895	0
C18:2n6c	0	0	0	0	0	0	0	0	0	0	0	0	0.02606	0	0	0	0	0	0	0	0	0	0	0	0	0	0	0	0	0	0	0	0	0	0	0	0	0	0	0	0	0	0	0	0	0	0	0	0
C18:3n6	0.02157	0	0.0371	0.013585	0	0.017555	0	0	0	0.0444	0	0	0.02721	0.02612	0	0	0	0	0.01972	0.013555	0	0	0	0	0	0	0	0	0	0	0	0	0	0	0	0	0	0	0	0	0	0	0	0	0.0583	0	0	0	0
C18:3n3	0.0141	0	0	0	0	0	0	0	0	0	0	0	0	0.01964	0	0	0	0	0	0	0	0	0	0	0	0	0	0	0	0	0	0	0	0	0	0	0	0	0	0	0	0	0	0	0	0	0	0	0
C20:0	0	0.014395	0.018785	0	0	0	0	0	0	0	0	0	0	0.01779	0	0	0	0	0	0	0	0	0	0	0	0	0	0	0	0	0	0	0	0	0	0	0	0	0	0	0	0	0	0	0	0	0	0	0
C20:1	0.22035	0.13056	0.182355	0.08468	0.06237	0.08103	0.2054	0.056865	0.01684	0.27286	0.032975	0	0.38182	0.081385	0.05967	0	0	0	0.079945	0.041015	0	0	0	0	0	0	0	0	0	0	0	0	0	0	0	0	0	0	0	0	0	0	0	0	0.08808	0	0	0	0
C20:2	0	0	0.013795	0	0	0	0	0	0	0	0	0	0	0	0	0	0	0	0	0	0	0	0	0	0	0	0	0	0	0	0	0	0	0	0	0	0	0	0	0	0	0	0	0	0	0	0	0	0
C20:3n6	0	0	0	0	0	0.01415	0	0	0	0.03205	0	0	0.03185	0.02004	0	0	0	0	0	0	0	0	0	0	0	0	0	0	0	0	0	0	0	0	0	0	0	0	0	0	0.01247	0	0	0	0	0	0	0	0
C20:5n3	0.01184	0.01573	0.01942	0.01435	0	0.013485	0.0504	0	0	0.03388	0	0	0.07491	0.032935	0.0397	0	0	0	0.04003	0.01566	0	0	0	0	0	0	0	0	0	0	0	0	0	0	0	0	0	0	0	0	0.013765	0	0	0.013185	0.04556	0	0	0	0
C22:0	0	0	0.013835	0	0	0	0	0	0	0	0	0	0	0	0	0	0	0	0	0	0	0	0	0	0	0	0	0	0	0	0	0	0	0	0	0	0	0	0	0	0	0	0	0	0	0	0	0	0
C22:1n9	0	0.022735	0.043845	0.017655	0.016275	0.02106	0.04157	0	0	0.03715	0	0	0	0.033005	0	0	0	0	0	0	0	0	0	0	0	0	0	0	0	0	0	0	0	0	0	0	0	0	0	0	0	0	0	0	0	0	0	0	0
C23:0	0	0	0.01341	0	0	0	0	0	0	0.01838	0	0	0	0	0	0	0	0	0	0	0	0	0	0	0	0	0	0	0	0	0	0	0	0	0	0	0	0	0	0	0	0	0	0	0	0	0	0	0
C22:6n3	0.02434	0.03731	0.06197	0.036225	0.02519	0.040565	0.1386	0.04679	0	0.08268	0.012165	0	0.11026	0.095855	0.08539	0	0	0	0.0595	0.01899	0	0.0128	0	0	0	0	0	0	0	0	0	0	0.014225	0.020115	0	0.012645	0.015595	0.025265	0.01811	0	0.03557	0.028325	0.02994	0.03334	0.03931	0	0	0	0
C24:1	0.024275	0	0.036905	0.012005	0.00716	0.01078	0	0	0	0.03814	0	0	0.0685	0.01214	0.00892	0	0	0	0	0	0	0	0	0	0	0	0	0	0	0	0	0	0	0	0	0	0	0	0	0	0	0	0	0	0	0	0	0	0
TOTAL	2.08243	1.58138	3.11192	1.27482	0.918205	1.3657	3.3399	0.74922	0.26788	3.01955	0.617545	0.013915	3.22734	2.14055	1.14135	0.03808	0.045985	0.01532	0.40478	0.977235	0.03152	0.07226	0.02744	0.02858	0.07018	0.086185	0.038995	0.09114	0.101255	0.044955	0.079435	0.06508	0.103005	0.08182	0.056645	0.07362	0.095405	0.06591	0.088745	0.10622	0.188015	0.118795	0.11846	0.16358	0.87166	0.042865	0.044085	0.07036	0.02901
Species	129	129	129	129	129	129	129	129	902	906	902	906	906	902	128	904	408	916	128	916	105	105	105	105	88	88	88	88	88	88	88	88	106	106	106	106	106	106	105	105	105	106	106	105	916	98	924	904	98
[truncated: 71 more columns]

## Sheet: For spp (mg)
FA 129	Sample 1	Sample 2	Sample 3	Sample 4	Sample 5	Sample 6	Sample 7	Sample 8	Sample 102	Sample 103	Sample 104	Sample 105	Sample 106	Sample 107	Sample 108	Sample 109	Sample 110	Sample 111	Sample 112	Sample 113	Sample 114	Sample 115	Sample 116	Sample 117	Sample 118	Sample 119	Sample 120		Mean	S.D.	S.E.
C11:0																													0	0	0
C13:0																													0	0	0
C14:0	0.07804	0.058185	0.134305	0.04375	0.04211	0.0742	0.0876	0.029105	0.10216	0.14094	0.10134	0.14835	0.15651	0.12802	0.28282	0.22946	0.13617	0.13239	0.15358	0.07937	0.28668	0.04632	0.08784	0.05563	0.04761	0.08782	0.040505		0.110771	0.0687112	0.0132235
C14:1																													0	0	0
C15:0	0.02129	0.014255	0.03972	0.010635	0.01231	0.02171	0.01301	0.00811	0.03298	0.03981	0.02664	0.03686	0.04438	0.0378	0.07021	0.0524	0.04099	0.03113	0.03266	0.02144	0.06566	0.012105	0.02318	0.01943	0.018715	0.02443	0.011905		0.0290283	0.0162968	0.00313633
C16:0	0.386285	0.35213	0.584805	0.231955	0.19531	0.29342	0.63477	0.159645	0.60799	0.7459	0.54385	0.83591	0.85221	0.67157	1.48562	1.24621	0.79513	0.72331	0.82129	0.40598	1.68979	0.27031	0.35375	0.25372	0.04038	0.51901	0.23738		0.590283	0.397683	0.0765341
C16:1	0.08955	0.051575	0.163375	0.053735	0.040745	0.069055	0.14086	0.026745	0.12706	0.20066	0.15366	0.25183	0.17395	0.16993	0.38035	0.32019	0.21111	0.17267	0.2183	0.10038	0.37942	0.0743	0.10847	0.07344		0.11925	0.063335		0.151306	0.0977264	0.0191657		S.D. Sat	0.260578
C17:0	0.01926	0.014545	0.029615	0.011175	0.01114	0.015045	0.01749	0.007985	0.03692	0.04099	0.03119	0.0424	0.04847	0.03891	0.07161	0.05844	0.04653	0.03794	0.03859	0.02605	0.07728	0.01224	0.02532	0.02335	0.02116	0.03122	0.013445		0.0314189	0.0181403	0.0034911		S.D. MUFA	0.587609
C17:1	0.026905		0.043455		0.012625	0.017905			0.04562	0.05895	0.03792	0.05872	0.05383	0.04817	0.09686	0.0784	0.06004	0.04882	0.04751	0.02937	0.09363	0.01644	0.03051	0.02764	0.016845	0.03466	0.01619		0.0435224	0.0236462	0.00493058		S.D. Polin n3	0.240607
C18:0	0.13359	0.13889	0.201225	0.09862	0.076425	0.094905	0.27896	0.06741	0.2075	0.23055	0.16914	0.24643	0.30771	0.21062	0.48638	0.43376	0.25909	0.34418	0.29065	0.16932	0.61579	0.086745	0.15279	0.11134	0.02429	0.22588	0.09429		0.213203	0.137039	0.0263731		S.D. Polin n6	0.025535
C18:1n9	1.01103	0.73107	1.474	0.646455	0.416545	0.58084	1.73124	0.346565	1.34498	1.91445	1.07163	1.99064	1.70428	1.44912	3.28873	3.00169	1.73624	1.99514	1.67598	0.83123	2.82295	0.572165	0.75619	0.41508	0.035045	1.21212	0.518535		1.30644	0.840842	0.16182		S.D. Polin	0.0891896
C18:2n6c																													0	0	0		S.D. total	0.402325
C18:3n6	0.02157		0.0371	0.013585		0.017555			0.04417	0.05821	0.04472	0.06019	0.05663	0.05633	0.10034	0.08691	0.06168	0.05333	0.05885	0.03493	0.10334	0.016075	0.03967	0.02919	0.024395	0.03915	0.017525		0.0467585	0.0253539	0.00528666
C18:3n3	0.0141								0.03761	0.0421	0.03674	0.0437	0.046	0.0432	0.06978	0.05833	0.04572	0.04025	0.04774	0.03255	0.06963	0.010905	0.03464			0.03375	0.01358		0.0400181	0.0164724	0.00388258
C20:0		0.014395	0.018785						0.05496	0.05594		0.05515	0.06078	0.05623	0.07183	0.06676	0.05796	0.05934	0.05779		0.07647					0.05543	0.01464		0.051764	0.0196142	0.00506437
C20:1	0.22035	0.13056	0.182355	0.08468	0.06237	0.08103	0.2054	0.056865	0.20772	0.18001	0.12907	0.23322	0.29169	0.19345	0.39656	0.44284	0.29005	0.26991	0.22478	0.11811	0.50574	0.077245	0.10142	0.08199	0.03692	0.20216	0.084435		0.188553	0.119941	0.0230827
C20:2n6			0.013795									0.03919	0.03997		0.05082	0.0494	0.04131		0.03865		0.05371								0.0408556	0.0124122	0.00438837
C20:3n6						0.01415			0.05205	0.06193	0.04818	0.0714	0.0714	0.06339	0.11548	0.0932	0.08495	0.06469	0.06652	0.0415	0.10366		0.04199			0.04244	0.01665		0.0619753	0.0275472	0.00668119
C20:5n3	0.01184	0.01573	0.01942	0.01435		0.013485	0.0504		0.08581	0.07867	0.10332	0.11898	0.13505	0.10655	0.27488	0.22255	0.14034	0.12738	0.16732	0.07943	0.25621	0.014735	0.08206	0.0673	0.03955	0.07743	0.0309		0.0933476	0.0749375	0.0149875
C22:0			0.013835												0.07398	0.06978					0.07523								0.0582062	0.0296725	0.0148363
C22:1n9		0.022735	0.043845	0.017655	0.016275	0.02106	0.04157		0.06182	0.06684	0.05676	0.07227	0.08561	0.0702	0.10387	0.10432	0.07464	0.08977	0.07807	0.04852	0.11907	0.019595	0.04718	0.04293	0.0364	0.06097	0.022405		0.0569752	0.0295448	0.00590897
C23:0			0.01341							0.04577		0.04844	0.05261	0.04668	0.07139	0.05921	0.05479	0.04776	0.04754		0.06756						0.01164		0.0472333	0.0181943	0.00525224
C22:6n3	0.02434	0.03731	0.06197	0.036225	0.02519	0.040565	0.1386	0.04679	0.3015	0.26704	0.33844	0.54779	0.67314	0.4169	0.95104	1.0345	0.71774	0.47524	0.60354	0.28835	1.04678	0.041175	0.23839	0.1832	0.04133	0.27352	0.152975		0.333466	0.321237	0.061822
C24:1	0.024275		0.036905	0.012005	0.00716	0.01078			0.07432	0.08735	0.07107	0.08396	0.09514	0.08236	0.13141	0.10965	0.08065	0.08616	0.08747	0.05587	0.14436	0.019	0.05286			0.07257	0.024405		0.0658968	0.0388329	0.0082792
TOTAL																													3.56102
FA 905	Sample 60	Sample 68	Sample 70	Sample 74	Sample 81	Sample 82	Sample 83	Sample 84	Sample 87		Mean	D.E.	e.e.
C11:0					0.02315	0.02357	0.02373	0.02348			0.0234825	0.000244591	0.000122296
C13:0					0.01823	0.04296	0.0417				0.0342967	0.0139284	0.00804156
C14:0	0.01299	0.06313		0.02739		0.02992	0.02925				0.032536	0.0184537	0.00825276		S.D. Sat	0.0447322
C14:1											0	0	0		S.D. MUFA	0.875952
C15:0											0	0	0		S.D. Polin n3	0.106321
C16:0	0.07496	0.268815	0.032215	0.07836	0.06237	0.10312	0.07922	0.06009	0.09565		0.0949778	0.0684022	0.0228007		S.D. Polin n6	0.0386342
C16:1	0.16211	0.268815	0.043365	0.08896	0.08636	0.19171	0.16205	0.06857	0.15907		0.136779	0.0710945	0.0236982		S.D. Polin	0.0845896
C17:0											0	0	0		S.D. total	0.574001
C17:1		0.011255	0.021035	0.07455	0.12624				0.22194		0.091004	0.0864756	0.0386731
C18:0	0.03859	0.080835	0.0232	0.05185	0.04555				0.05839		0.0497358	0.0194547	0.00794234
C18:1n9	1.9314	0.665375	0.74778	1.75757	2.14245	3.23269	2.65605	2.32179	2.90079		2.03954	0.886275	0.295425
C18:2n6c											0	0	0
C18:3n6	0.06921	0.012285	0.025575	0.04928	0.04917	0.09565	0.08785	0.04713	0.09659		0.0591933	0.0302572	0.0100857
C18:3n3	0.09563					0.03663	0.03525		0.04119		0.052175	0.029081	0.0145405
C20:0											0	0	0
C20:1	0.21241	0.042985	0.05789	0.16102	0.17235	0.36478	0.29813	0.24447	0.34459		0.210958	0.115039	0.0383464
C20:2	0.02262					0.03929			0.04232		0.0347433	0.0106079	0.00612445
C20:3n6	0.15096		0.0401	0.08353	0.07261	0.12066	0.08829	0.04745	0.14071		0.0930388	0.0410601	0.0145169
C20:5n3	0.12672	0.015125	0.02923	0.08637	0.06729	0.09944	0.07351		0.12403		0.0777144	0.0405112	0.0143229
C22:0											0	0	0
C22:1n9	0.02604			0.04557	0.04186	0.06218	0.0511	0.04363	0.05263		0.0461443	0.0112024	0.00423409
C23:0	0.06985			0.04877	0.04605	0.06477	0.04983		0.07018		0.0582417	0.0112161	0.00457894
C22:6n3	0.29782	0.021695	0.072925	0.28186	0.18173	0.32441	0.14598	0.09192	0.37114		0.198831	0.124448	0.0414826
C24:1	0.03545				0.05215	0.06846	0.05818		0.06162		0.055172	0.0125029	0.00559145
											3.38857
FA 916	Sample 20	Sample 45	Sample 58	Sample 59	Sample 61	Sample 62	Sample 64	Sample 75		Mean	S.D.	S.E.		Sample 18 repeated
C11:0										0	0	0
C13:0										0	0	0		S.D. Sat	0.0617297
C14:0	0.062215	0.02905	0.012205	0.022115	0.05123	0.04652	0.02428	0.02145		0.0336331	0.0174904	0.00618378		S.D. MUFA	0.139701
C14:1				0.007345						0.007345	-	-		S.D. Polin n3	0.0107024
C15:0	0.010155					0.01207				0.0111125	0.00135411	0.0009575		S.D. Polin n6	0.0249496
C16:0	0.24594	0.07979	0.053965	0.02665	0.02976	0.246395	0.014485	0.01776		0.0893431	0.0990953	0.0350355		S.D. Polin	0.0132988
C16:1	0.0879	0.05319	0.012095		0.01333	0.08133	0.006965			0.0424683	0.0366641	0.0149681		S.D. total	0.0909404
C17:0	0.008965					0.01214				0.0105525	0.00224506	0.0015875
C17:1	0.012565					0.014665				0.013615	0.00148492	0.00105
C18:0	0.07754	0.07335	0.024665	0.015445		0.08917	0.010785	0.0136		0.0435079	0.034741	0.0131309
C18:1n9	0.382735	0.40503	0.045585	0.019065	0.05667	0.462635	0.017205	0.02014		0.176133	0.200976	0.0710556
C18:2n6c										0	0	0
C18:3n6	0.013555	0.0583				0.0168				0.0295517	0.0249496	0.0144047
C18:3n3										0	0	0
C20:0										0	0	0
C20:1	0.041015	0.08808			0.02123	0.041765				0.0480225	0.0283473	0.0141736
C20:2										0	0	0
C20:3n6										0	0	0
C20:5n3	0.01566	0.04556	0.014765	0.017755	0.02653	0.01446	0.019995	0.01783		0.0215694	0.0104398	0.00369104
C22:0										0	0	0
C22:1n9										0	0	0
C23:0										0	0	0
C22:6n3	0.01899	0.03931	0.01281		0.02352	0.035625	0.01009	0.01111		0.0216364	0.0118365	0.00447378
C24:1										0	0	0
										0.548491
FA 105	Sample 21	Sample 22	Sample 23	Sample 24	Sample 39	Sample 40	Sample 41	Sample 44		Mean	S.D.	S.E.
C11:0										0	0	0
C13:0										0	0	0		S.D. Sat	0.0103967
C14:0										0	0	0		S.D. MUFA	0.0109016
C14:1										0	0	0		S.D. Polin n3	0.0105212
C15:0										0	0	0		S.D. Polin n6	-
C16:0	0.018395	0.01941	0.016265	0.016755	0.02494	0.041065	0.04271	0.036385		0.0269906	0.0112682	0.0039839		S.D. Polin	0.0101467
C16:1		0.00759			0.007145	0.008885	0.016215	0.019195		0.011806	0.00552423	0.00247051		S.D. total	0.0102655
C17:0										0	0	0
C17:1										0	0	0
C18:0	0.013125	0.012955	0.011175	0.011825	0.01573	0.0289	0.02986	0.02579		0.01867	0.00806796	0.00285246
C18:1n9		0.019505			0.02282	0.02737	0.037425	0.035685		0.028561	0.00783758	0.00350507
C18:2n6c										0	0	0
C18:3n6										0	0	0
C18:3n3										0	0	0
C20:0										0	0	0
C20:1										0	0	0
C20:2										0	0	0
C20:3n6							0.01247			0.01247	-	-
C20:5n3							0.013765	0.013185		0.013475	0.000410122	0.00029
C22:0										0	0	0
C22:1n9										0	0	0
C23:0										0	0	0
C22:6n3		0.0128			0.01811		0.03557	0.03334		0.024955	0.0112188	0.0056094
C24:1										0	0	0
										0.136928
FA 106	Sample 33	Sample 34	Sample 35	Sample 36	Sample 37	Sample 38	Sample 42	Sample 43		Mean	S.D.	S.E.
C11:0										0	0	0
C13:0										0	0	0		S.D. Sat	0.00811171
C14:0										0	0	0		S.D. MUFA	0.00718672
C14:1										0	0	0		S.D. Polin n3	0.00703989
C15:0										0	0	0		S.D. Polin n6	-
C16:0	0.04248	0.02468	0.02267	0.02556	0.030285	0.02526	0.033585	0.032895		0.0296769	0.00655136	0.00231626		S.D. Polin	0.00703989
C16:1					0.007735		0.01098	0.009815		0.00951	0.00164386	0.000949083		S.D. total	0.00762819
C17:0										0	0	0
C17:1										0	0	0
C18:0	0.02234	0.013245	0.014195	0.01621	0.017795	0.015385	0.019035	0.0194		0.0172006	0.003022	0.00106844
C18:1n9	0.02396	0.02378	0.01978	0.019205	0.023995		0.02687	0.02641		0.0234286	0.00296113	0.0011192
C18:2n6c										0	0	0
C18:3n6										0	0	0
C18:3n3										0	0	0
C20:0										0	0	0
C20:1										0	0	0
C20:2										0	0	0
C20:3n6										0	0	0
C20:5n3										0	0	0
C22:0										0	0	0
C22:1n9										0	0	0
C23:0										0	0	0
C22:6n3	0.014225	0.020115		0.012645	0.015595	0.025265	0.028325	0.02994		0.0208729	0.00703989	0.00266083
C24:1										0	0	0
										0.100689
FA 120	Sample 89	Sample 90	Sample 91	Sample 92	Sample 93	Sample 94	Sample 95	Sample 96		Mean	S.D.	S.E.
C11:0										0	0	0
C13:0										0	0	0		S.D. Sat	0.00335605
C14:0										0	0	0		S.D. MUFA	0.00325736
C14:1										0	0	0		S.D. Polin n3	0.00274682
C15:0										0	0	0		S.D. Polin n6	-
C16:0	0.01631	0.0195	0.015715	0.02181	0.02007	0.01828	0.01652	0.017735		0.0182425	0.00210431	0.000743987		S.D. Polin	0.00274682
C16:1										0	0	0		S.D. total	0.00396331
C17:0										0	0	0
C17:1										0	0	0
C18:0	0.0118	0.013035	0.01093	0.014555	0.014605	0.0127	0.011595	0.01198		0.01265	0.0013546	0.000478924
C18:1n9	0.02428	0.02298	0.01887	0.015525	0.01704	0.01878	0.01559	0.017175		0.01878	0.00325736	0.00115165
C18:2n6c										0	0	0
C18:3n6										0	0	0
C18:3n3										0	0	0
C20:0										0	0	0
C20:1										0	0	0
C20:2										0	0	0
C20:3n6										0	0	0
C20:5n3										0	0	0
C22:0										0	0	0
C22:1n9										0	0	0
C23:0										0	0	0
C22:6n3	0.016935		0.009225	0.0117	0.013685	0.00962	0.009835	0.01149		0.0117843	0.00274682	0.0010382
C24:1										0	0	0
										0.0614568
FA 907	Sample 63	Sample 66	Sample 67	Sample 71	Sample 72	Sample 77	Sample 78	Sample 80		Mean	S.D.	S.E.
C11:0										0	0	0
C13:0										0	0	0		S.D. Sat	0.0705748
C14:0	0.016035	0.02417		0.025135	0.06343		0.02094	0.04673		0.03274	0.0183694	0.00749928		S.D. MUFA	0.113552
C14:1										0	0	0		S.D. Polin n3	0.0322618
C15:0	0.007	0.010975			0.0184			0.02064		0.0142538	0.00635984	0.00317992		S.D. Polin n6	0.00528312
C16:0	0.087705	0.13665	0.0304	0.01808	0.32836	0.034645	0.0246	0.25635		0.114599	0.118258	0.0418105		S.D. Polin	0.0295538
C16:1	0.020015	0.029475	0.005945	0.01278	0.07462	0.010275	0.007605	0.05956		0.0275344	0.0258619	0.00914356		S.D. total	0.084378
C17:0	0.00799	0.009985		0.007225	0.01652	0.01116	0.00998	0.02272		0.0122257	0.00551844	0.00208577
C17:1	0.00745	0.01004			0.016235			0.02625		0.0149938	0.00836046	0.00418023
C18:0	0.03567	0.046675	0.019035	0.01249	0.119555	0.016705	0.01465	0.10645		0.0464038	0.0428643	0.0151548
C18:1n9	0.117615	0.159475	0.03063	0.029265	0.51939	0.032345	0.017445	0.36024		0.158301	0.185733	0.0656665
C18:2n6c										0	0	0
C18:3n6					0.019935					0.019935	-	-
C18:3n3					0.01255					0.01255	-	-
C20:0					0.01326					0.01326	-	-
C20:1	0.019195	0.038735		0.03671	0.070305		0.02555	0.04419		0.0391142	0.0178063	0.00726938
C20:2					0.01139					0.01139	-	-
C20:3n6					0.021045					0.021045	-	-
C20:5n3					0.035275			0.04904		0.0421575	0.00973332	0.0068825
C22:0										0	0	0
C22:1n9					0.020745					0.020745	-	-
C23:0										0	0	0
C22:6n3	0.015485	0.01849	0.012415	0.023105	0.09047	0.01419	0.029775	0.10503		0.03862	0.037113	0.0131214
C24:1					0.0072					0.0072	-	-
										0.647067
FA 88	Sample 25	Sample 26	Sample 27	Sample 28	Sample 29	Sample 30	Sample 31	Sample 32		Mean	S.D.	S.E.
C11:0										0	0	0
C13:0										0	0	0		S.D. Sat	0.0137584
C14:0										0	0	0		S.D. MUFA	0.0024633
C14:1										0	0	0		S.D. Polin n3	-
C15:0										0	0	0		S.D. Polin n6	-
C16:0	0.034425	0.041825	0.026355	0.05224	0.05494	0.03036	0.039695	0.02946		0.0386625	0.0105791	0.00374028		S.D. Polin	-
C16:1										0	0	0		S.D. total	0.0118733
C17:0										0	0	0
C17:1										0	0	0
C18:0	0.015715	0.01765	0.01264	0.016785	0.0213	0.014595	0.01826	0.013455		0.0163	0.00281928	0.000996764
C18:1n9	0.02004	0.02671		0.022115	0.025015		0.02148	0.022165		0.0229208	0.0024633	0.00100564
C18:2n6c										0	0	0
C18:3n6										0	0	0
C18:3n3										0	0	0
C20:0										0	0	0
C20:1										0	0	0
C20:2										0	0	0
C20:3n6										0	0	0
C20:5n3										0	0	0
C22:0										0	0	0
C22:1n9										0	0	0
C23:0										0	0	0
C22:6n3										0	0	0
C24:1										0	0	0
										0.0778833
FA 906	Sample 10	Sample 13	Sample 79	Sample 85	Sample 86	Sample 100	Sample 101		Mean	S.D.	S.E.		Sample 12 repeated
C11:0	0.01023	0.01594		0.01591	0.01532	0.008415	0.011665		0.0129133	0.0032535	0.00132824
C13:0	0.0214			0.03099	0.02291				0.0251	0.00515646	0.00297708		S.D. Sat	0.0345474
C14:0	0.01464	0.01947		0.02905	0.02997	0.01902	0.024835		0.0228308	0.00610852	0.00249379		S.D. MUFA	0.704983
C14:1									0	0	0		S.D. Polin n3	0.0799623
C15:0									0	0	0		S.D. Polin n6	0.0182015
C16:0	0.06383	0.1455	0.09726	0.10879	0.09493	0.01689	0.01955		0.0781071	0.0474577	0.0179373		S.D. Polin	0.0621715
C16:1	0.07305	0.05445	0.03975	0.07319	0.06325	0.00665	0.008055		0.045485	0.0284763	0.010763		S.D. total	0.443332
C17:0									0	0	0
C17:1									0	0	0
C18:0	0.03324	0.06934	0.05594	0.07335	0.06174	0.011245	0.01235		0.045315	0.026265	0.00992723
C18:1n9	2.24362	2.20203	0.69931	2.40503	1.7769	0.0903	0.084355		1.35736	1.03534	0.391321
C18:2n6c		0.02606							0.02606	-	-
C18:3n6	0.0444	0.02721		0.0583	0.04204				0.0429875	0.0127318	0.00636589
C18:3n3				0.03202					0.03202	-	-
C20:0									0	0	0
C20:1	0.27286	0.38182	0.12408	0.38808	0.24854	0.012765	0.01023		0.205482	0.159541	0.0603009
C20:2				0.04119					0.04119	-	-
C20:3n6	0.03205	0.03185	0.04443	0.09439	0.0537	0.028815	0.04222		0.0467793	0.0227433	0.00859614
C20:5n3	0.03388	0.07491	0.04796	0.10556	0.05987	0.05017	0.037055		0.0584864	0.024941	0.00942681
C22:0									0	0	0
C22:1n9	0.03715		0.053	0.08699	0.06247				0.0599025	0.0208618	0.0104309
C23:0	0.01838			0.05413					0.036255	0.0252791	0.017875
C22:6n3	0.08268	0.11026	0.09607	0.33931	0.14307	0.01505	0.01863		0.11501	0.109396	0.041348
C24:1	0.03814	0.0685	0.05436	0.08973	0.06754	0.0406	0.050585		0.0584936	0.0181281	0.00685176
									2.30978
FA 902	Sample 9	Sample 11	Sample 14	Sample 56	Sample 97	Sample 98	Sample 99		Mean	S.D.	S.E.
C11:0									0	0	0
C13:0			0.007495						0.007495	-	-		S.D. Sat	0.102035
C14:0	0.018315	0.038695	0.13053	0.011805	0.00012	6.5e-05	0.0002		0.0285329	0.0471016	0.0178027		S.D. MUFA	0.178714
C14:1									0	0	0		S.D. Polin n3	0.0295736
C15:0	0.00819	0.015475	0.035505		0.000105		8.5e-05		0.011872	0.0146838	0.00656678		S.D. Polin n6	0.00429921
C16:0	0.0764	0.19655	0.53519	0.047345	0.02036	0.01709	0.021765		0.130671	0.189206	0.0715132		S.D. Polin	0.0261378
C16:1	0.01431	0.0333	0.101405	0.00833		0.000245			0.031518	0.0409242	0.0183019		S.D. total	0.124714
C17:0	0.007645	0.013765	0.02567						0.0156933	0.00916592	0.00529194
C17:1									0	0	0
C18:0	0.029165	0.06131	0.17458	0.02173	0.0127	0.013	0.016035		0.0469314	0.0587784	0.0222161
C18:1n9	0.097015	0.21331	0.79127	0.023265	0.020015	0.01629	0.01622		0.168198	0.284153	0.1074
C18:2n6c									0	0	0
C18:3n6			0.02612						0.02612	-	-
C18:3n3			0.01964						0.01964	-	-
C20:0			0.01779						0.01779	-	-
C20:1	0.01684	0.032975	0.081385		0.025105		0.03919		0.039099	0.0250844	0.0112181
C20:2									0	0	0
C20:3n6			0.02004						0.02004	-	-
C20:5n3			0.032935						0.032935	-	-
C22:0									0	0	0
C22:1n9			0.033005						0.033005	-	-
C23:0									0	0	0
C22:6n3		0.012165	0.095855	0.01186	0.01066	0.009115	0.01032		0.0249958	0.0347313	0.014179
C24:1			0.01214						0.01214	-	-
									0.666677
FA 128	Sample 15	Sample 19	Sample 65	Sample 73	Sample 88		Mean	S.D.	S.E.
C11:0							0	0	0
C13:0							0	0	0		S.D. Sat	0.15248
C14:0	0.02735	0.012015	0.05449	0.0774	0.062675		0.046786	0.0266262	0.0119076		S.D. MUFA	0.125224
C14:1							0	0	0		S.D. Polin n3	0.023807
C15:0	0.01967		0.019845	0.02693			0.0221483	0.00414197	0.00239137		S.D. Polin n6	0.00546683
C16:0	0.45526	0.061175	0.4333	0.53358	0.03131		0.302925	0.237499	0.106213		S.D. Polin	0.0245065
C16:1	0.03744	0.076605	0.061285	0.08325			0.064645	0.0203354	0.0101677		S.D. total	0.123588
C17:0	0.02346		0.022685	0.03412	0.036665		0.0292325	0.0071954	0.0035977
C17:1			0.019125	0.02788			0.0235025	0.00619072	0.0043775
C18:0	0.13109	0.023515	0.122485	0.15503	0.015245		0.089473	0.0651532	0.0291374
C18:1n9	0.2534	0.032275	0.396465	0.42885	0.023645		0.226927	0.193281	0.0864378
C18:2n6c							0	0	0
C18:3n6		0.01972	0.016955	0.02881	0.01771		0.0207988	0.00546683	0.00273341
C18:3n3			0.012275				0.012275	-	-
C20:0			0.013785				0.013785	-	-
C20:1	0.05967	0.079945	0.063675	0.10074	0.076705		0.076147	0.0161756	0.00723393
C20:2							0	0	0
C20:3n6							0	0	0
C20:5n3	0.0397	0.04003	0.01869	0.05416			0.038145	0.0146168	0.00730838
C22:0							0	0	0
C22:1n9							0	0	0
C23:0							0	0	0
C22:6n3	0.08539	0.0595	0.0575	0.08024	0.063135		0.069153	0.0127647	0.00570855
C24:1	0.00892		0.019015				0.0139675	0.00713824	0.0050475
							1.04991
FA 98	Sample 46	Sample 49	Sample 53	Sample 55		Mean	S.D.	S.E.
C11:0						0	0	0		S.D. Sat	0.00339599
C13:0						0	0	0		S.D. MUFA	0.000311127
C14:0						0	0	0		S.D. Polin n3	-
C14:1						0	0	0		S.D. Polin n6	-
C15:0						0	0	0		S.D. Polin	-
C16:0	0.021705	0.01717	0.01671	0.015615		0.0178	0.00268379	0.0013419		S.D. total	0.00445071
C16:1	0.00713		0.00757			0.00735	0.000311127	0.00022
C17:0						0	0	0
C17:1						0	0	0
C18:0	0.01403	0.01184	0.012055	0.01211		0.0125088	0.00102084	0.000510418
C18:1n9						0	0	0
C18:2n6c						0	0	0
C18:3n6						0	0	0
C18:3n3						0	0	0
C20:0						0	0	0
C20:1						0	0	0
C20:2						0	0	0
C20:3n6						0	0	0
C20:5n3						0	0	0
C22:0						0	0	0
C22:1n9						0	0	0
C23:0						0	0	0
C22:6n3						0	0	0
C24:1						0	0	0
						0.0376588
FA 408	Sample 17	Sample 50	Sample 51	Sample 54		Mean	S.D.	S.E.
C11:0						0	0	0		S.D. Sat	0.00259141
C13:0						0	0	0		S.D. MUFA	0.00440802
C14:0						0	0	0		S.D. Polin n3	-
C14:1						0	0	0		S.D. Polin n6	-
C15:0						0	0	0		S.D. Polin	-
C16:0	0.017915	0.015935	0.0163	0.013695		0.0159612	0.00173863	0.000869313		S.D. total	0.00352235
C16:1		0.007805	0.007315	0.00733		0.00748333	0.000278672	0.000160892
C17:0						0	0	0
C17:1						0	0	0
C18:0	0.012555	0.01194	0.011395	0.01089		0.011695	0.000715926	0.000357963
C18:1n9	0.015515	0.016185	0.01586	0.01527		0.0157075	0.000399885	0.000199943
C18:2n6c						0	0	0
C18:3n6						0	0	0
C18:3n3						0	0	0
C20:0						0	0	0
C20:1						0	0	0
C20:2						0	0	0
C20:3n6						0	0	0
C20:5n3						0	0	0
C22:0						0	0	0
C22:1n9						0	0	0
C23:0						0	0	0
C22:6n3						0	0	0
C24:1						0	0	0
						0.0508471
FA 904	Sample 16	Sample 48		Mean	S.D.	S.E.
C11:0				0	0	0
C13:0				0	0	0		S.D. Sat	0.00751222
C14:0				0	0	0		S.D. MUFA	-
C14:1				0	0	0		S.D. Polin n3	-
C15:0				0	0	0		S.D. Polin n6	-
C16:0	0.025255	0.02863		0.0269425	0.00238649	0.0016875		S.D. Polin	-
C16:1				0	0	0		S.D. total	0.0069178
C17:0				0	0	0
C17:1				0	0	0
C18:0	0.012825	0.015835		0.01433	0.00212839	0.001505
C18:1n9		0.025895		0.025895	-	-
C18:2n6c				0	0	0
C18:3n6				0	0	0
C18:3n3				0	0	0
C20:0				0	0	0
C20:1				0	0	0
C20:2				0	0	0
C20:3n6				0	0	0
C20:5n3				0	0	0
C22:0				0	0	0
C22:1n9				0	0	0
C23:0				0	0	0
C22:6n3				0	0	0
C24:1				0	0	0
				0.0671675
FA 903	Sample 69	Sample 76		Mean	S.D.	S.E.
C11:0				0	0	0
C13:0	0.01055	0.00902		0.009785	0.00108187	0.000765		S.D. Sat	0.0145059
C14:0	0.014055	0.010725		0.01239	0.00235467	0.001665		S.D. MUFA	0.362006
C14:1				0	0	0		S.D. Polin n3	0.0562124
C15:0				0	0	0		S.D. Polin n6	0.00429294
C16:0	0.05159	0.01958		0.035585	0.0226345	0.016005		S.D. Polin	0.0432594
C16:1	0.03184			0.03184	-	-		S.D. total	0.214083
C17:0				0	0	0
C17:1	0.02184			0.02184	-	-
C18:0	0.02843	0.01132		0.019875	0.0120986	0.008555
C18:1n9	1.0079	0.37502		0.69146	0.447514	0.31644
C18:2n6c				0	0	0
C18:3n6	0.021605	0.02617		0.0238875	0.00322794	0.0022825
C18:3n3				0	0	0
C20:0				0	0	0
C20:1	0.100165	0.096225		0.098195	0.002786	0.00197
C20:2				0	0	0
C20:3n6	0.030185			0.030185	-	-
C20:5n3	0.04313	0.03726		0.040195	0.00415072	0.002935
C22:0				0	0	0
C22:1n9	0.024245	0.02007		0.0221575	0.00295217	0.0020875
C23:0				0	0	0
C22:6n3	0.139215	0.010745		0.07498	0.090842	0.064235
C24:1				0	0	0
				1.11238
FA 911	Sample 57
C11:0	0
C13:0	0		S.D. Sat	0.0838367
C14:0	0.03733		S.D. MUFA	0.0783292
C14:1	0		S.D. Polin n3	0.0195621
C15:0	0.01014		S.D. Polin n6	-
C16:0	0.208245		S.D. Polin	0.0195621
C16:1	0.03487		S.D. total	0.0589192
C17:0	0.01127
C17:1	0.00829
C18:0	0.10112
C18:1n9	0.18801
C18:2n6c	0
C18:3n6	0.01123
C18:3n3	0
C20:0	0
C20:1	0.011135
C20:2	0
C20:3n6	0
C20:5n3	0.013145
C22:0	0
C22:1n9	0
C23:0	0
C22:6n3	0.04081
C24:1	0.005085
FA 912	Sample 52
C11:0	0
C13:0	0		S.D. Sat	0.183149
C14:0	0.09619		S.D. MUFA	0.21821
C14:1	0		S.D. Polin n3	0.0295961
C15:0	0.01518		S.D. Polin n6	0.00554725
C16:0	0.469475		S.D. Polin	0.0237494
C16:1	0.09001		S.D. total	0.146147
C17:0	0.019395
C17:1	0.015325
C18:0	0.24706
C18:1n9	0.517055
C18:2n6c	0
C18:3n6	0.021405
C18:3n3	0.013515
C20:0	0.01455
C20:1	0.02274
C20:2	0
C20:3n6	0.01356
C20:5n3	0.02805
C22:0	0
C22:1n9	0
C23:0	0
C22:6n3	0.070475
C24:1	0.00999
FA 924	Sample 47
C11:0	0
C13:0	0		S.D. Sat	0.0033234
C14:0	0		S.D. MUFA	-
C14:1	0		S.D. Polin n3	0
C15:0	0		S.D. Polin n6	-
C16:0	0.01582		S.D. Polin	0
C16:1	0		S.D. total	0.00525329
C17:0	0
C17:1	0
C18:0	0.01112
C18:1n9	0.017145
C18:2n6c	0
C18:3n6	0
C18:3n3	0
C20:0	0
C20:1	0
C20:2	0
C20:3n6	0
C20:5n3	0
C22:0	0
C22:1n9	0
C23:0	0
C22:6n3	0
C24:1	0

## Sheet: Fas grouped (mg)
	129		88		105		106		98		120		128		902		906		907		408		916		905		904		903		911		912		924
	Xiphias gladius		Lamna nasus		Prionace glauca		Isurus oxyrinchus		Alopias vulpinus		Coryphaena hippurus		Thunnus alalunga		Thunnus albacares		Ruvettus pretiosus		Thunnus obesus		Luvarus imperialis		Lampris guttatus		Lepidocybium flavobrunneum		Katsuwonus pelamis		Gasterochisma melampus		Makaira indica		Tetrapturus audax		Sphyrna zygaena
FA	Mean	s.d.	Mean	s.d.	Mean	s.d.	Mean	s.d.	Mean	s.d.	Mean	s.d.	Mean	s.d.	Mean	s.d.	Mean	s.d.	Mean	s.d.	Mean	s.d.	Mean	s.d.	Mean	s.d.	Mean	s.d.	Mean	s.d.	Mean	s.d.	Mean	s.d.	Mean	s.d.
C11:0	0	0	0	0	0	0	0	0	0	0	0	0	0	0	0	0	0.0129133	0.0032535	0	0	0	0	0	0	0.0234825	0.000244591	0	0	0	0	0	-	0	-	0	-
C13:0	0	0	0	0	0	0	0	0	0	0	0	0	0	0	0.007495	-	0.0251	0.00515646	0	0	0	0	0	0	0.0342967	0.0139284	0	0	0.009785	0.00108187	0	-	0	-	0	-
C14:0	0.110771	0.0687112	0	0	0	0	0	0	0	0	0	0	0.046786	0.0266262	0.0285329	0.0471016	0.0228308	0.00610852	0.03274	0.0183694	0	0	0.0336331	0.0174904	0.032536	0.0184537	0	0	0.01239	0.00235467	0.03733	-	0.09619	-	0	-
C15:0	0.0290283	0.0162968	0	0	0	0	0	0	0	0	0	0	0.0221483	0.00414197	0.011872	0.0146838	0	0	0.0142538	0.00635984	0	0	0.0111125	0.00135411	0	0	0	0	0	0	0.01014	-	0.01518	-	0	-
C16:0	0.590283	0.397683	0.0386625	0.0105791	0.0269906	0.0112682	0.0296769	0.00655136	0.0178	0.00268379	0.0182425	0.00210431	0.302925	0.237499	0.130671	0.189206	0.0781071	0.0474577	0.114599	0.118258	0.0159612	0.00173863	0.0893431	0.0990953	0.0949778	0.0684022	0.0269425	0.00238649	0.035585	0.0226345	0.208245	-	0.469475	-	0.01582	-
C17:0	0.0314189	0.0181403	0	0	0	0	0	0	0	0	0	0	0.0292325	0.0071954	0.0156933	0.00916592	0	0	0.0122257	0.00551844	0	0	0.0105525	0.00224506	0	0	0	0	0	0	0.01127	-	0.019395	-	0	-
C18:0	0.213203	0.137039	0.0163	0.00281928	0.01867	0.00806796	0.0172006	0.003022	0.0125088	0.00102084	0.01265	0.0013546	0.089473	0.0651532	0.0469314	0.0587784	0.045315	0.026265	0.0464038	0.0428643	0.011695	0.000715926	0.0435079	0.034741	0.0497358	0.0194547	0.01433	0.00212839	0.019875	0.0120986	0.10112	-	0.24706	-	0.01112	-
C20:0	0.051764	0.0196142	0	0	0	0	0	0	0	0	0	0	0.013785	-	0.01779	-	0	0	0.01326	-	0	0	0	0	0	0	0	0	0	0	0	-	0.01455	-	0	-
C22:0	0.0582062	0.0296725	0	0	0	0	0	0	0	0	0	0	0	0	0	0	0	0	0	0	0	0	0	0	0	0	0	0	0	0	0	-	0	-	0	-
C23:0	0.0472333	0.0181943	0	0	0	0	0	0	0	0	0	0	0	0	0	0	0.036255	0.0252791	0	0	0	0	0	0	0.0582417	0.0112161	0	0	0	0	0	-	0	-	0	-
Ʃ SFA	1.13191		0.0549625		0.0456606		0.0468775		0.0303088		0.0308925		0.50435		0.258986		0.220521		0.233482		0.0276563		0.188149		0.29327		0.0412725		0.077635		0.368105		0.86185		0.02694
C14:1	0	0	0	0	0	0	0	0	0	0	0	0	0	0	0	0	0	0	0	0	0	0	0.007345	-	0	0	0	0	0	0	0	-	0	-	0	-
C16:1	0.151306	0.0977264	0	0	0.011806	0.00552423	0.00951	0.00164386	0.00735	0.000311127	0	0	0.064645	0.0203354	0.031518	0.0409242	0.045485	0.0284763	0.0275344	0.0258619	0.00748333	0.000278672	0.0424683	0.0366641	0.136779	0.0710945	0	0	0.03184	-	0.03487	-	0.09001	-	0	-
C17:1	0.0435224	0.0236462	0	0	0	0	0	0	0	0	0	0	0.0235025	0.00619072	0	0	0	0	0.0149938	0.00836046	0	0	0.013615	0.00148492	0.091004	0.0864756	0	0	0.02184	-	0.00829	-	0.015325	-	0	-
C18:1n9	1.30644	0.840842	0.0229208	0.0024633	0.028561	0.00783758	0.0234286	0.00296113	0	0	0.01878	0.00325736	0.226927	0.193281	0.168198	0.284153	1.35736	1.03534	0.158301	0.185733	0.0157075	0.000399885	0.176133	0.200976	2.03954	0.886275	0.025895	-	0.69146	0.447514	0.18801	-	0.517055	-	0.017145	-
C20:1	0.188553	0.119941	0	0	0	0	0	0	0	0	0	0	0.076147	0.0161756	0.039099	0.0250844	0.205482	0.159541	0.0391142	0.0178063	0	0	0.0480225	0.0283473	0.210958	0.115039	0	0	0.098195	0.002786	0.011135	-	0.02274	-	0	-
C22:1n9	0.0569752	0.0295448	0	0	0	0	0	0	0	0	0	0	0	0	0.033005	-	0.0599025	0.0208618	0.020745	-	0	0	0	0	0.0461443	0.0112024	0	0	0.0221575	0.00295217	0	-	0	-	0	-
C24:1	0.0658968	0.0388329	0	0	0	0	0	0	0	0	0	0	0.0139675	0.00713824	0.01214	-	0.0584936	0.0181281	0.0072	-	0	0	0	0	0.055172	0.0125029	0	0	0	0	0.005085	-	0.00999	-	0	-
Ʃ MUFA	1.8127		0.0229208		0.040367		0.0329386		0.00735		0.01878		0.405189		0.28396		1.72673		0.267888		0.0231908		0.287584		2.5796		0.025895		0.865492		0.24739		0.65512		0.017145
C18:3n3	0.0400181	0.0164724	0	0	0	0	0	0	0	0	0	0	0.012275	-	0.01964	-	0.03202	-	0.01255	-	0	0	0	0	0.052175	0.029081	0	0	0	0	0	-	0.013515	-	0	-
C20:5n3	0.0933476	0.0749375	0	0	0.013475	0.000410122	0	0	0	0	0	0	0.038145	0.0146168	0.032935	-	0.0584864	0.024941	0.0421575	0.00973332	0	0	0.0215694	0.0104398	0.0777144	0.0405112	0	0	0.040195	0.00415072	0.013145	-	0.02805	-	0	-
C22:6n3	0.333466	0.321237	0	0	0.024955	0.0112188	0.0208729	0.00703989	0	0	0.0117843	0.00274682	0.069153	0.0127647	0.0249958	0.0347313	0.11501	0.109396	0.03862	0.037113	0	0	0.0216364	0.0118365	0.198831	0.124448	0	0	0.07498	0.090842	0.04081	-	0.070475	-	0	-
Ʃ PUFA-n3	0.466832		0		0.03843		0.0208729		0		0.0117843		0.119573		0.0775708		0.205516		0.0933275		0		0.0432058		0.32872		0		0.115175		0.053955		0.11204		0
C18:2n6c	0	0	0	0	0	0	0	0	0	0	0	0	0	0	0	0	0.02606	-	0	0	0	0	0	0	0	0	0	0	0	0	0	-	0	-	0	-
C18:3n6	0.0467585	0.0253539	0	0	0	0	0	0	0	0	0	0	0.0207988	0.00546683	0.02612	-	0.0429875	0.0127318	0.019935	-	0	0	0.0295517	0.0249496	0.0591933	0.0302572	0	0	0.0238875	0.00322794	0.01123	-	0.021405	-	0	-
C20:2n6	0.0408556	0.0124122	0	0	0	0	0	0	0	0	0	0	0	0	0	0	0.04119	-	0.01139	-	0	0	0	0	0.0347433	0.0106079	0	0	0	0	0	-	0	-	0	-
C20:3n6	0.0619753	0.0275472	0	0	0.01247	-	0	0	0	0	0	0	0	0	0.02004	-	0.0467793	0.0227433	0.021045	-	0	0	0	0	0.0930388	0.0410601	0	0	0.030185	-	0	-	0.01356	-	0	-
Ʃ PUFA-n6	0.149589		0		0.01247		0		0		0		0.0207988		0.04616		0.157017		0.05237		0		0.0295517		0.186975		0		0.0540725		0.01123		0.034965		0
Ʃ PUFA	0.616421		0		0.0509		0.0208729		0		0.0117843		0.140372		0.123731		0.362533		0.145698		0		0.0727575		0.515696		0		0.169247		0.065185		0.147005		0
Ʃ FA	3.56102		0.0778833		0.136928		0.100689		0.0376588		0.0614568		1.04991		0.666677		2.30978		0.647067		0.0508471		0.548491		3.38857		0.0671675		1.11237		0.68068		1.66397		0.044085

## Sheet: FA MS Table (mg)
	mg * 20 mg DW
Fatty Acids	Xiphias gladius	Lamna nasus	Prionace glauca	Isurus oxyrinchus	Alopias vulpinus	Coryphaena hippurus	Thunnus alalunga	Thunnus albacares	Ruvettus pretiosus	Thunnus obesus	Luvarus imperialis	Lampris guttatus	Lepidocybium flavobrunneum	Katsuwonus pelamis	Gasterochisma melampus	Makaira indica	Tetrapturus audax	Sphyrna zygaena
C11:0	n.d.	n.d.	n.d.	n.d.	n.d.	n.d.	n.d.	n.d.	0.01 ± 0.003	n.d.	n.d.	n.d.	0.02 ± 0.001	n.d.	n.d.	n.d.	n.d.	n.d.
C13:0	n.d.	n.d.	n.d.	n.d.	n.d.	n.d.	n.d.	0.01*	0.03 ± 0.01	n.d.	n.d.	n.d.	0.03 ± 0.01	n.d.	0.01 ± 0.001	n.d.	n.d.	n.d.
C14:0	0.11 ± 0.07	n.d.	n.d.	n.d.	n.d.	n.d.	0.05 ± 0.03	0.03 ± 0.01	0.02 ± 0.01	0.03 ± 0.02	n.d.	0.03 ± 0.02	0.03 ± 0.01	n.d.	0.01 ± 0.002	0.04*	0.1*	n.d.
C15:0	0.03 ± 0.02	n.d.	n.d.	n.d.	n.d.	n.d.	0.02 ± 0.004	0.01 ± 0.01	n.d.	0.01 ± 0.01	n.d.	0.01 ± 0.001	n.d.	n.d.	n.d.	0.01*	0.02*	n.d.
C16:0	0.59 ± 0.4	0.04 ± 0.01	0.03 ± 0.01	0.03 ± 0.01	0.02 ± 0.003	0.02 ± 0.002	0.3 ± 0.24	0.13 ± 0.09	0.08 ± 0.05	0.11 ± 0.1	0.02 ± 0.002	0.09 ± 0.01	0.09 ± 0.06	0.03 ± 0.002	0.04 ± 0.02	0.21*	0.47*	0.02*
C17:0	0.03 ± 0.02	n.d.	n.d.	n.d.	n.d.	n.d.	0.03 ± 0.01	0.02 ± 0.01	n.d.	0.01 ± 0.01	n.d.	0.01 ± 0.002	n.d.	n.d.	n.d.	0.01*	0.02*	n.d.
C18:0	0.21 ± 0.14	0.02 ± 0.003	0.02 ± 0.01	0.02 ± 0.003	0.01 ± 0.001	0.01 ± 0.001	0.09 ± 0.07	0.05 ± 0.04	0.05 ± 0.03	0.05 ± 0.4	0.01 ± 0.001	0.04 ± 0.03	0.05 ± 0.01	0.01 ± 0.002	0.02 ± 0.01	0.1*	0.25*	0.01*
C20:0	0.05 ± 0.02	n.d.	n.d.	n.d.	n.d.	n.d.	0.01*	0.02*	n.d.	0.01*	n.d.	n.d.	n.d.	n.d.	n.d.	n.d.	0.01*	n.d.
C22:0	0.06 ± 0.03	n.d.	n.d.	n.d.	n.d.	n.d.	n.d.	n.d.	n.d.	n.d.	n.d.	n.d.	n.d.	n.d.	n.d.	n.d.	n.d.	n.d.
C23:0	0.05 ± 0.02	n.d.	n.d.	n.d.	n.d.	n.d.	n.d.	n.d.	0.04 ± 0.03	n.d.	n.d.	n.d.	0.06 ± 0.01	n.d.	n.d.	n.d.	n.d.	n.d.
Ʃ SFA	1.13 ± 0.26	0.06 ± 0.01	0.05 ± 0.01	0.05 ± 0.01	0.03 ± 0.003	0.03 ± 0.003	0.05 ± 0.15	0.27 ± 0.1	0.23 ± 0.04	0.22 ± 0.07	0.03 ± 0.003	0.18 ± 0.06	0.28 ± 0.05	0.04 ± 0.01	0.08 ± 0.02	0.37 ± 0.08	0.87 ± 0.18	0.03 ± 0.003
C14:1	n.d.	n.d.	n.d.	n.d.	n.d.	n.d.	n.d.	n.d.	n.d.	n.d.	n.d.	0.01*	n.d.	n.d.	n.d.	n.d.	n.d.	n.d.
C16:1	0.15 ± 0.1	n.d.	0.01 ± 0.01	0.01 ± 0.002	0.01 ± 0.001	nd	0.06 ± 0.02	0.03 ± 0.02	0.05 ± 0.03	0.03 ± 0.03	0.01 ± 0.001	0.04 ± 0.04	0.14 ± 0.7	n.d.	0.03*	0.03*	0.09*	n.d.
C17:1	0.04 ± 0.02	n.d.	n.d.	n.d.	n.d.	n.d.	0.02 ± 0.01	n.d.	n.d.	0.01 ± 0.01	n.d.	0.01 ± 0.001	0.09 ± 0.08	n.d.	0.02*	0.01*	0.02*	n.d.
C18:1n9	1.31 ± 0.84	0.02 ± 0.002	0.03 ± 0.01	0.02 ± 0.003	n.d.	0.02 ± 0.003	0.23 ± 0.19	0.17 ± 0.1	1.36 ± 1.04	0.16 ± 0.1	0.02 ± 0.001	0.18 ± 0.02	2.04 ± 0.88	0.03*	0.69 ± 0.44	0.19*	0.52*	0.02*
C20:1	0.19 ± 0.12	n.d.	n.d.	n.d.	n.d.	n.d.	0.08 ± 0.02	0.04 ± 0.02	0.21 ± 0.16	0.04 ± 0.02	n.d.	0.05 ± 0.03	0.21 ± 0.11	n.d.	0.1 ± 0.003	0.01*	0.02*	n.d.
C22:1n9	0.06 ± 0.03	n.d.	n.d.	n.d.	n.d.	n.d.	n.d.	0.03*	0.06 ± 0.02	0.02*	n.d.	n.d.	0.05 ± 0.01	n.d.	0.02 ± 0.003	n.d.	n.d.	n.d.
C24:1	0.07 ± 0.04	n.d.	n.d.	n.d.	n.d.	n.d.	0.01 ± 0.004	0.01*	0.06 ± 0.02	0.01*	n.d.	n.d.	0.06 ± 0.01	n.d.	n.d.	0.01*	0.01*	n.d.
Ʃ MUFA	1.82 ± 0.59	0.02 ± 0.002	0.04 ± 0.01	0.03 ± 0.01	0.01 ± 0.001	0.02 ± 0.003	0.4 ± 0.13	0.28 ± 0.18	1.74 ± 0.71	0.27 ± 0.11	0.03 ± 0.004	0.29 ± 0.14	2.59 ± 0.88	0.03*	0.86 ± 0.36	0.25 ± 0.08	0.66 ± 0.22	0.02*
C18:3n3	0.04 ± 0.02	n.d.	n.d.	n.d.	n.d.	n.d.	0.01*	0.02*	0.03*	0.01*	n.d.	n.d.	0.05 ± 0.02	n.d.	n.d.	n.d.	0.01*	n.d.
C20:5n3 (EPA)	0.09 ± 0.07	n.d.	0.01 ± 0.001	n.d.	n.d.	n.d.	0.04 ± 0.01	0.03*	0.06 ± 0.02	0.04 ± 0.01	n.d.	0.02 ± 0.01	0.08 ± 0.04	n.d.	0.04 ± 0.004	0.01*	0.03*	n.d.
C22:6n3 (DHA)	0.33 ± 0.32	n.d.	0.02 ± 0.01	0.02 ± 0.01	n.d.	0.01 ± 0.003	0.07 ± 0.01	0.02 ± 0.01	0.12 ± 0.11	0.04 ± 0.04	n.d.	0.02 ± 0.01	0.2 ± 0.12	n.d.	0.07 ± 0.001	0.04*	0.07*	n.d.
Ʃ PUFA-n3	0.46 ± 0.24	n.d.	0.03 ± 0.01	0.02 ± 0.01	n.d.	0.01 ± 0.003	0.12 ± 0.02	0.07 ± 0.03	0.21 ± 0.08	0.09 ± 0.03	n.d.	0.04 ± 0.01	0.33 ± 0.11	n.d.	0.11 ± 0.06	0.05 ± 0.02	0.11 ± 0.03	n.d.
C18:2n6c	n.d.	n.d.	n.d.	n.d.	n.d.	n.d.	n.d.	n.d.	0.03*	n.d.	n.d.	n.d.	n.d.	n.d.	n.d.	n.d.	n.d.	n.d.
C18:3n6	0.05 ± 0.03	n.d.	n.d.	n.d.	n.d.	n.d.	0.02 ± 0.004	0.03*	0.04 ± 0.01	0.02*	n.d.	0.03 ± 0.02	0.06 ± 0.03	n.d.	0.02 ± 0.003	0.01*	0.02*	n.d.
C20:2n6	0.04 ± 0.01	n.d.	n.d.	n.d.	n.d.	n.d.	n.d.	n.d.	0.04*	0.01*	n.d.	n.d.	0.03 ± 0.01	n.d.	n.d.	n.d.	n.d.	n.d.
C20:3n6	0.06 ± 0.03	n.d.	0.01*	n.d.	n.d.	n.d.	n.d.	0.02*	0.05 ± 0.02	0.02*	n.d.	n.d.	0.09 ± 0.04	n.d.	0.03	n.d.	0.01*	n.d.
Ʃ PUFA-n6	0.15 ± 0.03	n.d.	0.01*	n.d.	n.d.	n.d.	0.02 ± 0.01	0.05 ± 0.004	0.16 ± 0.02	0.05 ± 0.01	n.d.	0.03 ± 0.02	0.18 ± 0.04	n.d.	0.05 ± 0.004	0.01*	0.03 ± 0.01	n.d.
Ʃ PUFA	0.61 ± 0.09	n.d.	0.04 ± 0.01	0.02 ± 0.01	n.d.	0.01 ± 0.003	0.14 ± 0.03	0.12 ± 0.03	0.37 ± 0.06	0.14 ± 0.03	n.d.	0.07 ± 0.01	0.51 ± 0.09	n.d.	0.16 ± 0.04	0.06 ± 0.02	0.14 ± 0.02	n.d.
Total FA	3.56 ± 0.4	0.08 ± 0.01	0.13 ± 0.01	0.1 ± 0.01	0.4 ± 0.005	0.06 ± 0.004	0.59 ± 0.12	0.67 ± 0.13	2.34 ± 0.44	0.63 ± 0.08	0.06 ± 0.004	0.54 ± 0.09	3.38 ± 0.57	0.07 ± 0.01	1.1 ± 0.21	0.68 ± 0.06	1.67 ± 0.15	0.05 ± 0.01

## Sheet: %
FA	Sample 1	Sample 2	Sample 3	Sample 4	Sample 5	Sample 6	Sample 7	Sample 8	Sample 9	Sample 10	Sample 11	Sample 12	Sample 13	Sample 14	Sample 15	Sample 16	Sample 17	Sample 18	Sample 19	Sample 20	Sample 21	Sample 22	Sample 23	Sample 24	Sample 25	Sample 26	Sample 27	Sample 28	Sample 29	Sample 30	Sample 31	Sample 32	Sample 33	Sample 34	Sample 35	Sample 36	Sample 37	Sample 38	Sample 39	Sample 40	Sample 41	Sample 42	Sample 43	Sample 44	Sample 45	Sample 46	Sample 47	Sample 48	Sample 49
C11:0	0	0	0	0	0	0	0	0	0	0.338792	0	0	0.493905	0	0	0	0	0	0	0	0	0	0	0	0	0	0	0	0	0	0	0	0	0	0	0	0	0	0	0	0	0	0	0	0	0	0	0	0
C13:0	0	0	0	0	0	0	0	0	0	0.708715	0	0	0	0.350143	0	0	0	0	0	0	0	0	0	0	0	0	0	0	0	0	0	0	0	0	0	0	0	0	0	0	0	0	0	0	0	0	0	0	0
C14:0	3.74754	3.67938	4.31582	3.43184	4.58612	5.43309	2.62283	3.88471	6.83702	0.48484	6.26594	0	0.603283	6.09795	2.39629	0	0	0	2.96828	6.36643	0	0	0	0	0	0	0	0	0	0	0	0	0	0	0	0	0	0	0	0	0	0	0	0	3.33272	0	0	0	0
C14:1	0	0	0	0	0	0	0	0	0	0	0	0	0	0	0	0	0	0	0	0	0	0	0	0	0	0	0	0	0	0	0	0	0	0	0	0	0	0	0	0	0	0	0	0	0	0	0	0	0
C15:0	1.02236	0.901428	1.27638	0.834232	1.34066	1.58966	0.389533	1.08246	3.05734	0	2.50589	0	0	1.65868	1.7234	0	0	0	0	1.03916	0	0	0	0	0	0	0	0	0	0	0	0	0	0	0	0	0	0	0	0	0	0	0	0	0	0	0	0	0
C16:0	18.5497	22.2673	18.7924	18.195	21.2708	21.4849	19.0057	21.3082	28.5202	2.11389	31.8276	100	4.50836	25.0024	39.8879	66.3209	38.9584	100	15.1131	25.1669	58.3598	26.8613	59.2748	58.6249	49.0524	48.5293	67.5856	57.3184	54.259	67.5342	49.9717	45.2674	41.2407	30.1638	40.0212	34.7188	31.7436	38.325	28.103	38.6603	22.7163	28.2714	27.7689	22.2429	9.1538	50.6357	35.8852	40.6907	59.1865
C16:1	4.30026	3.26139	5.24997	4.21509	4.43746	5.05636	4.21749	3.56971	5.34194	2.41923	5.39232	0	1.68715	4.73732	3.28033	0	0	0	18.9251	8.99477	0	10.5037	0	0	0	0	0	0	0	0	0	0	0	0	0	0	8.10754	0	8.05116	8.36471	8.62431	9.24281	8.2855	11.7343	6.10215	16.6336	0	0	0
C17:0	0.924881	0.919766	0.951663	0.876591	1.21324	1.10163	0.523668	1.06578	2.85389	0	2.22899	0	0	1.19922	2.05546	0	0	0	0	0.917384	0	0	0	0	0	0	0	0	0	0	0	0	0	0	0	0	0	0	0	0	0	0	0	0	0	0	0	0	0
C17:1	1.292	0	1.3964	0	1.37497	1.31104	0	0	0	0	0	0	0	0	0	0	0	0	0	1.28577	0	0	0	0	0	0	0	0	0	0	0	0	0	0	0	0	0	0	0	0	0	0	0	0	0	0	0	0	0
C18:0	6.4151	8.78284	6.46627	7.73596	8.3233	6.94916	8.35235	8.99736	10.8873	1.10083	9.92802	0	2.14852	8.15583	11.4855	33.6791	27.3024	0	5.80933	7.93463	41.6402	17.9283	40.7252	41.3751	22.3924	20.4792	32.4144	18.4167	21.036	32.4658	22.9873	20.6746	21.6883	16.188	25.0596	22.0185	18.6521	23.3424	17.7249	27.2077	15.8817	16.0234	16.3768	15.766	8.41498	32.7307	25.224	22.5057	40.8135
C18:1n9	48.5507	46.2299	47.3663	50.7093	45.3651	42.5304	51.8351	46.2568	36.2158	74.3031	34.5416	0	68.2305	36.9656	22.2018	0	33.7393	0	7.97347	39.1651	0	26.9928	0	0	28.5551	30.9915	0	24.2649	24.705	0	27.041	34.0581	23.261	29.0638	34.9192	26.0867	25.1507	0	25.7141	25.7673	19.9053	22.6188	22.2944	21.815	46.4665	0	38.8908	36.8036	0
C18:2n6c	0	0	0	0	0	0	0	0	0	0	0	0	0.807476	0	0	0	0	0	0	0	0	0	0	0	0	0	0	0	0	0	0	0	0	0	0	0	0	0	0	0	0	0	0	0	0	0	0	0	0
C18:3n6	1.03581	0	1.19219	1.06564	0	1.28542	0	0	0	1.47042	0	0	0.843109	1.22024	0	0	0	0	4.87178	1.38708	0	0	0	0	0	0	0	0	0	0	0	0	0	0	0	0	0	0	0	0	0	0	0	0	6.68839	0	0	0	0
C18:3n3	0.677094	0	0	0	0	0	0	0	0	0	0	0	0	0.917519	0	0	0	0	0	0	0	0	0	0	0	0	0	0	0	0	0	0	0	0	0	0	0	0	0	0	0	0	0	0	0	0	0	0	0
C20:0	0	0.910281	0.603647	0	0	0	0	0	0	0	0	0	0	0.831093	0	0	0	0	0	0	0	0	0	0	0	0	0	0	0	0	0	0	0	0	0	0	0	0	0	0	0	0	0	0	0	0	0	0	0
C20:1	10.5814	8.25608	5.85989	6.64248	6.7926	5.9332	6.14988	7.58989	6.2864	9.03645	5.33969	0	11.8308	3.80205	5.22802	0	0	0	19.7502	4.19705	0	0	0	0	0	0	0	0	0	0	0	0	0	0	0	0	0	0	0	0	0	0	0	0	10.1049	0	0	0	0
C20:2	0	0	0.443295	0	0	0	0	0	0	0	0	0	0	0	0	0	0	0	0	0	0	0	0	0	0	0	0	0	0	0	0	0	0	0	0	0	0	0	0	0	0	0	0	0	0	0	0	0	0
C20:3n6	0	0	0	0	0	1.03609	0	0	0	1.06142	0	0	0.986881	0.936206	0	0	0	0	0	0	0	0	0	0	0	0	0	0	0	0	0	0	0	0	0	0	0	0	0	0	6.63245	0	0	0	0	0	0	0	0
C20:5n3	0.568567	0.994701	0.624052	1.12564	0	0.987402	1.50903	0	0	1.12202	0	0	2.32111	1.53862	3.47834	0	0	0	9.88932	1.60248	0	0	0	0	0	0	0	0	0	0	0	0	0	0	0	0	0	0	0	0	7.32122	0	0	8.06028	5.22681	0	0	0	0
C22:0	0	0	0.444581	0	0	0	0	0	0	0	0	0	0	0	0	0	0	0	0	0	0	0	0	0	0	0	0	0	0	0	0	0	0	0	0	0	0	0	0	0	0	0	0	0	0	0	0	0	0
C22:1n9	0	1.43767	1.40894	1.3849	1.77248	1.54206	1.24465	0	0	1.23032	0	0	0	1.54189	0	0	0	0	0	0	0	0	0	0	0	0	0	0	0	0	0	0	0	0	0	0	0	0	0	0	0	0	0	0	0	0	0	0	0
C23:0	0	0	0.430924	0	0	0	0	0	0	0.6087	0	0	0	0	0	0	0	0	0	0	0	0	0	0	0	0	0	0	0	0	0	0	0	0	0	0	0	0	0	0	0	0	0	0	0	0	0	0	0
C22:6n3	1.16883	2.35933	1.99138	2.84157	2.7434	2.97026	4.14982	6.24516	0	2.73816	1.9699	0	3.41644	4.47804	7.48149	0	0	0	14.6993	1.94324	0	17.7138	0	0	0	0	0	0	0	0	0	0	13.81	24.5845	0	17.176	16.3461	38.3326	20.4068	0	18.9187	23.8436	25.2744	20.3815	4.50979	0	0	0	0
C24:1	1.16571	0	1.18592	0.941698	0.779782	0.789336	0	0	0	1.2631	0	0	2.12249	0.567143	0.781531	0	0	0	0	0	0	0	0	0	0	0	0	0	0	0	0	0	0	0	0	0	0	0	0	0	0	0	0	0	0	0	0	0	0
TOTAL	100	100	100	100	100	100	100	100	100	100	100	100	100	100	100	100	100	100	100	100	100	100	100	100	100	100	100	100	100	100	100	100	100	100	100	100	100	100	100	100	100	100	100	100	100	100	100	100	100
Species	129	129	129	129	129	129	129	129	902	906	902	906	906	902	128	904	408	916	128	916	105	105	105	105	88	88	88	88	88	88	88	88	106	106	106	106	106	106	105	105	105	106	106	105	916	98	924	904	98
[truncated: 71 more columns]

## Sheet: For spp (%)
FA 129	Sample 1	Sample 2	Sample 3	Sample 4	Sample 5	Sample 6	Sample 7	Sample 8	Sample 102	Sample 103	Sample 104	Sample 105	Sample 106	Sample 107	Sample 108	Sample 109	Sample 110	Sample 111	Sample 112	Sample 113	Sample 114	Sample 115	Sample 116	Sample 117	Sample 118	Sample 119	Sample 120		Mean	S.D.	S.E.		Mean	S.E.
C11:0	0	0	0	0	0	0	0	0	0	0	0	0	0	0	0	0	0	0	0	0	0	0	0	0	0	0	0		0	0	0		0	0
C13:0	0	0	0	0	0	0	0	0	0	0	0	0	0	0	0	0	0	0	0	0	0	0	0	0	0	0	0		0	0	0		0.01	-
C14:0	3.74754	3.67938	4.31582	3.43184	4.58612	5.43309	2.62283	3.88471	2.98263	3.26544	3.41941	2.97567	3.16223	3.29148	3.29859	2.93502	2.7592	2.75846	3.22862	3.35972	3.31309	3.59249	4.03628	4.01881	12.4425	2.82215	2.9251		3.78845	1.83997	0.354103		3.32	0.354103
C14:1	0	0	0	0	0	0	0	0	0	0	0	0	0	0	0	0	0	0	0	0	0	0	0	0	0	0	0		0	0	0		0.02	0
C15:0	1.02236	0.901428	1.27638	0.834232	1.34066	1.58966	0.389533	1.08246	0.962872	0.922358	0.898886	0.739354	0.896682	0.971865	0.818875	0.670248	0.830576	0.648621	0.686592	0.907552	0.758815	0.938842	1.06513	1.40366	4.89102	0.785074	0.859728		1.07754	0.802101	0.154364		0.89	0.154364
C16:0	18.5497	22.2673	18.7924	18.195	21.2708	21.4849	19.0057	21.3082	17.7507	17.2818	18.3506	16.7671	17.2186	17.2665	17.3271	15.9403	16.1116	15.0708	17.2655	17.1851	19.5285	20.9647	16.255	18.3292	10.553	16.6787	17.1426		17.9208	2.38133	0.458287		18.81	0.458287
C16:1	4.30026	3.26139	5.24997	4.21509	4.43746	5.05636	4.21749	3.56971	3.7096	4.64909	5.18479	5.05132	3.5146	4.36902	4.43611	4.09555	4.2777	3.59773	4.58919	4.24907	4.38486	5.76257	4.98424	5.30544		3.83217	4.57378		4.41825	0.624652	0.122504		4.24	0.122504
C17:0	0.924881	0.919766	0.951663	0.876591	1.21324	1.10163	0.523668	1.06578	1.0779	0.949698	1.05241	0.850478	0.979319	1.0004	0.835203	0.747506	0.942832	0.790514	0.811255	1.10269	0.893105	0.949312	1.16346	1.68685	5.53	1.00327	0.97094		1.14498	0.898755	0.172966		0.94	0.172966
C17:1	1.292		1.3964		1.37497	1.31104			1.3319	1.36581	1.27949	1.17783	1.08762	1.23848	1.1297	1.00281	1.21658	1.01721	0.998774	1.24323	1.08206	1.27506	1.40195	1.99676	4.40231	1.11382	1.16917		1.38717	0.688484	0.143559		1.01	0.143559
C18:0	6.4151	8.78284	6.46627	7.73596	8.3233	6.94916	8.35235	8.99736	6.05809	5.34162	5.70711	4.943	6.21717	5.41519	5.67276	5.54822	5.24991	7.1713	6.11016	7.16729	7.11652	6.72778	7.02076	8.0434	6.348	7.2588	6.80922		6.73884	1.11336	0.214266		7.29	0.214266
C18:1n9	48.5507	46.2299	47.3663	50.7093	45.3651	42.5304	51.8351	46.2568	39.2675	44.3559	36.1589	39.9292	34.4344	37.2579	38.3572	38.3946	35.1812	41.5705	35.2331	35.1858	32.6241	44.3761	34.7472	29.9861	9.15874	38.9522	37.4464		39.3134	8.30293	1.5979		39.99	1.5979
C18:2n6c	0	0	0	0	0	0	0	0	0	0	0	0	0	0	0	0	0	0	0	0	0	0	0	0	0	0	0		0	0	0		0	0
C18:3n6	1.03581		1.19219	1.06564		1.28542			1.28957	1.34867	1.50894	1.20732	1.14419	1.44828	1.17029	1.11167	1.24982	1.11118	1.23717	1.47858	1.19427	1.24675	1.82285	2.10874	6.37544	1.25811	1.26558		1.52854	1.08433	0.226099		1.06	0.226099
C18:3n3	0.677094								1.09805	0.975415	1.23968	0.876554	0.929413	1.1107	0.81386	0.746099	0.926419	0.838645	1.00361	1.37784	0.804696	0.845772	1.59172			1.08458	0.98069		0.995602	0.229704	0.0541418		0.66	0.0541418
C20:0		0.910281	0.603647						1.60459	1.29607		1.10622	1.22804	1.44571	0.837769	0.853927	1.17444	1.2364	1.21488		0.883744					1.78128	1.05724		1.14895	0.311084	0.0803215		0.64	0.0803215
C20:1	10.5814	8.25608	5.85989	6.64248	6.7926	5.9332	6.14988	7.58989	6.06452	4.17065	4.35507	4.67803	5.89349	4.97374	4.62517	5.66436	5.87725	5.62382	4.72542	4.99958	5.84471	5.99098	4.66029	5.92311	9.64876	6.49654	6.09753		6.07846	1.50097	0.288863		5.56	0.288863
C20:2			0.443295									0.786091	0.807579		0.592725	0.631875	0.83706		0.812516		0.620712								0.691482	0.1405	0.0496744		0.25	0.0496744
C20:3n6						1.03609			1.51963	1.43486	1.62569	1.43217	1.44261	1.6298	1.34687	1.19212	1.72133	1.34787	1.39841	1.75669	1.19797		1.92946			1.36384	1.20239		1.44575	0.231799	0.0562196		0.95	0.0562196
C20:5n3	0.568567	0.994701	0.624052	1.12564		0.987402	1.50903		2.50528	1.82271	3.48622	2.38655	2.72864	2.73948	3.20599	2.84664	2.84369	2.65408	3.51747	3.36226	2.96095	1.14282	3.77069	4.86187	10.3361	2.48826	2.23147		2.70802	1.91931	0.383861		2.11	0.383861
C22:0			0.444581												0.862845	0.892556					0.869413								0.767349	0.215556	0.107778		0.11	0.107778
C22:1n9		1.43767	1.40894	1.3849	1.77248	1.54206	1.24465		1.80487	1.54862	1.91519	1.44962	1.72972	1.80489	1.21146	1.33436	1.51242	1.87044	1.64122	2.05384	1.37606	1.51975	2.16794	3.10134	9.51286	1.95931	1.61799		1.9969	1.61299	0.322598		1.49	0.322598
C23:0			0.430924							1.06045		0.971631	1.06297	1.20018	0.832637	0.757355	1.1102	0.995122	0.999405		0.780773						0.840591		0.920186	0.206359	0.0595708		0.41	0.0595708
C22:6n3	1.16883	2.35933	1.99138	2.84157	2.7434	2.97026	4.14982	6.24516	8.80248	6.18705	11.4196	10.9878	13.6005	10.7188	11.0922	13.2323	14.5435	9.90205	12.6879	12.2058	12.0974	3.19346	10.9541	13.2347	10.8013	8.78974	11.0472		8.51732	4.31869	0.831131		8.86	0.831131
C24:1	1.16571		1.18592	0.941698	0.779782	0.789336			2.16982	2.02381	2.39804	1.68411	1.92227	2.11753	1.53266	1.40253	1.6342	1.79522	1.83883	2.36497	1.66833	1.47361	2.42894			2.33208	1.76242		1.70054	0.507847	0.108273		1.38	0.108273
Total																													104.288
FA 905	Sample 60	Sample 68	Sample 70	Sample 74	Sample 81	Sample 82	Sample 83	Sample 84	Sample 87		Mean	S.D.	S.E.		Mean	S.E.
C11:0					0.726261	0.480997	0.611579	0.796329			0.653791	0.138093	0.0690463		0.29	0.0690463
C13:0					0.571911	0.876692	1.07471				0.841104	0.253281	0.146232		0.28	0.146232
C14:0	0.39047	4.35285		0.96611		0.610582	0.753843				1.41477	1.65577	0.740484		0.88	0.740484
C14:1	0	0	0	0	0	0	0	0	0		0	0	0		0	0
C15:0	0	0	0	0	0	0	0	0	0		0	0	0		0.08	-
C16:0	2.25324	18.5349	2.94654	2.76394	1.95667	2.10439	2.04169	2.03796	2.00069		4.07112	5.43551	1.81184		4.47	1.81184
C16:1	4.87291	18.5349	3.96638	3.13783	2.70928	3.91226	4.17642	2.32557	3.32724		5.21809	5.05443	1.68481		5.61	1.68481
C17:0	0	0	0	0	0	0	0	0	0		0	0	0		0.07	-
C17:1		0.776038	1.92397	2.62956	3.9604				4.64228		2.78645	1.55181	0.693992		1.56	0.693992
C18:0	1.15999	5.57362	2.12199	1.82887	1.42899				1.22133		2.22246	1.68261	0.686924		1.6	0.686924
C18:1n9	58.0565	45.878	68.3957	61.9937	67.2129	65.97	68.4528	78.744	60.6753		63.931	9.01046	3.00349		62.69	3.00349
C18:2n6c	0	0	0	0	0	0	0	0	0		0	0	0		0	0
C18:3n6	2.0804	0.847057	2.33922	1.73822	1.54256	1.95195	2.26411	1.59842	2.02036		1.82025	0.457104	0.152368		1.84	0.152368
C18:3n3	2.87457					0.747514	0.908477		0.861564		1.34803	1.01993	0.509967		0.6	0.509967
C20:0	0	0	0	0	0	0	0	0	0		0	0	0		0	0
C20:1	6.38489	2.96384	5.29491	5.67956	5.40696	7.44413	7.68353	8.29125	7.20773		6.26186	1.63283	0.544276		6.33	0.544276
C20:2	0.679941					0.801797			0.8852		0.788979	0.103228	0.0595988		0.26	0.0595988
C20:3n6	4.53775	0	3.66774	2.9463	2.27792	2.46233	2.27545	1.60928	2.94321		2.52444	1.27725	0.425748		2.53	0.425748
C20:5n3	3.80911	1.04288	2.67352	3.04647	2.11102	2.02929	1.89453		2.59431		2.40014	0.831034	0.293815		2.16	0.293815
C22:0	0	0	0	0	0	0	0	0	0		0	0	0		0	0
C22:1n9	0.782744			1.60736	1.31323	1.26892	1.31697	1.47972	1.10085		1.26711	0.267034	0.100929		0.99	0.100929
C23:0	2.09964			1.72023	1.44468	1.32177	1.28424		1.46794		1.55642	0.307044	0.12535		1.04	0.12535
C22:6n3	8.95225	1.49588	6.67008	9.94187	5.70123	6.62029	3.76225	3.11749	7.76307		6.00271	2.78139	0.92713		5.96	0.92713
C24:1	1.0656				1.63605	1.39707	1.49944		1.28889		1.37741	0.216351	0.096755		0.76	0.096755
															100
FA 916	Sample 20	Sample 45	Sample 58	Sample 59	Sample 61	Sample 62	Sample 64	Sample 75		Mean	S.D.	S.E.		Mean	S.E.		Sample 18 repeated
C11:0	0	0	0	0	0	0	0	0		0	0	0		0	0
C13:0	0	0	0	0	0	0	0	0		0	0	0		0	0
C14:0	6.36643	3.33272	6.93111	20.406	23.0485	4.33319	23.39	21.0521		13.6075	9.06377	3.20453		5.98	3.20453
C14:1				6.77739						6.77739	#DIV/0!	#DIV/0!		1.27	-
C15:0	1.03916					1.12428				1.08172	0.0601922	0.0425623		0.24	0.0425623
C16:0	25.1669	9.1538	30.6463	24.5905	13.3891	22.9509	13.954	17.4306		19.6603	7.30359	2.58221		30.98	2.58221
C16:1	8.99477	6.10215	6.86865		5.99721	7.57562	6.7097			7.04135	1.11476	0.455098		5.92	0.455098
C17:0	0.917384					1.1308				1.02409	0.150909	0.106709		0.23	0.106709
C17:1	1.28577					1.366				1.32588	0.0567285	0.0401131		0.29	0.0401131
C18:0	7.93463	8.41498	14.007	14.2514		8.30589	10.3897	13.3477		10.9502	2.85243	1.07812		11.82	1.07812
C18:1n9	39.1651	46.4665	25.8873	17.5917	25.496	43.0929	16.5743	19.7664		29.255	11.9419	4.22212		35.54	4.22212
C18:2n6c	0	0	0	0	0	0	0	0		0	0	0		0	0
C18:3n6	1.38708	6.68839				1.56487				3.21344	3.0107	1.73823		0.55	1.73823
C18:3n3	0	0	0	0	0	0	0	0		0	0	0		0.09	-
C20:0	0	0	0	0	0	0	0	0		0	0	0		0	0
C20:1	4.19705	10.1049			9.55145	3.89027				6.93591	3.34965	1.67483		2.41	1.67483
C20:2	0	0	0	0	0	0	0	0		0	0	0		0.2	-
C20:3n6	0	0	0	0	0	0	0	0		0	0	0		0.37	-
C20:5n3	1.60248	5.22681	8.38492	16.3829	11.9359	1.3469	19.2621	17.4993		10.2052	7.14107	2.52475		0.69	2.52475
C22:0	0	0	0	0	0	0	0	0		0	0	0		0	0
C22:1n9	0	0	0	0	0	0	0	0		0	0	0		0.34	-
C23:0	0	0	0	0	0	0	0	0		0	0	0		0.21	-
C22:6n3	1.94324	4.50979	7.27469		10.5817	3.31835	9.72015	10.9039		6.89312	3.66948	1.38693		2.4	1.38693
C24:1	0	0	0	0	0	0	0	0		0	0	0		0.47	0
										117.971
FA 105	Sample 21	Sample 22	Sample 23	Sample 24	Sample 39	Sample 40	Sample 41	Sample 44		Mean	S.D.	S.E.		Mean	S.E.
C11:0	0	0	0	0	0	0	0	0		0	0	0		0	0
C13:0	0	0	0	0	0	0	0	0		0	0	0		0	0
C14:0	0	0	0	0	0	0	0	0		0	0	0		0	0
C14:1	0	0	0	0	0	0	0	0		0	0	0		0	0
C15:0	0	0	0	0	0	0	0	0		0	0	0		0	0
C16:0	58.3598	26.8613	59.2748	58.6249	28.103	38.6603	22.7163	22.2429		39.3554	16.8275	5.94943		39.36	5.94943
C16:1		10.5037			8.05116	8.36471	8.62431	11.7343		9.45565	1.59254	0.712204		5.91	0.712204
C17:0	0	0	0	0	0	0	0	0		0	0	0		0	0
C17:1	0	0	0	0	0	0	0	0		0	0	0		0	0
C18:0	41.6402	17.9283	40.7252	41.3751	17.7249	27.2077	15.8817	15.766		27.2811	12.1121	4.28226		27.28	4.28226
C18:1n9		26.9928			25.7141	25.7673	19.9053	21.815		24.0389	3.02288	1.35187		15.02	1.35187
C18:2n6c	0	0	0	0	0	0	0	0		0	0	0		0	0
C18:3n6	0	0	0	0	0	0	0	0		0	0	0		0	0
C18:3n3	0	0	0	0	0	0	0	0		0	0	0		0	0
C20:0	0	0	0	0	0	0	0	0		0	0	0		0	0
C20:1	0	0	0	0	0	0	0	0		0	0	0		0	0
C20:2	0	0	0	0	0	0	0	0		0	0	0		0	0
C20:3n6							6.63245			6.63245	#DIV/0!	#DIV/0!		0.83	#DIV/0!
C20:5n3							7.32122	8.06028		7.69075	0.522589	0.369526		1.92	0.369526
C22:0	0	0	0	0	0	0	0	0		0	0	0		0	0
C22:1n9	0	0	0	0	0	0	0	0		0	0	0		0	0
C23:0	0	0	0	0	0	0	0	0		0	0	0		0	0
C22:6n3		17.7138			20.4068		18.9187	20.3815		19.3552	1.29663	0.648314		9.68	0.648314
C24:1	0	0	0	0	0	0	0	0		0	0	0		0	0
										133.81
FA 106	Sample 33	Sample 34	Sample 35	Sample 36	Sample 37	Sample 38	Sample 42	Sample 43		Mean	S.D.	S.E.		Mean	S.E.
C11:0	0	0	0	0	0	0	0	0		0	0	0		0	0
C13:0	0	0	0	0	0	0	0	0		0	0	0		0	0
C14:0	0	0	0	0	0	0	0	0		0	0	0		0	0
C14:1	0	0	0	0	0	0	0	0		0	0	0		0	0
C15:0	0	0	0	0	0	0	0	0		0	0	0		0	0
C16:0	41.2407	30.1638	40.0212	34.7188	31.7436	38.325	28.2714	27.7689		34.0317	5.33651	1.88674		44.64	1.88674
C16:1					8.10754		9.24281	8.2855		8.54528	0.610596	0.215878		3.21	0.215878
C17:0	0	0	0	0	0	0	0	0		0	0	0		0	0
C17:1	0	0	0	0	0	0	0	0		0	0	0		0	0
C18:0	21.6883	16.188	25.0596	22.0185	18.6521	23.3424	16.0234	16.3768		19.9186	3.56435	1.26019		26.43	1.26019
C18:1n9	23.261	29.0638	34.9192	26.0867	25.1507		22.6188	22.2944		26.1992	4.51029	1.59463		15.39	1.59463
C18:2n6c	0	0	0	0	0	0	0	0		0	0	0		0	0
C18:3n6	0	0	0	0	0	0	0	0		0	0	0		0	0
C18:3n3	0	0	0	0	0	0	0	0		0	0	0		0	0
C20:0	0	0	0	0	0	0	0	0		0	0	0		0	0
C20:1	0	0	0	0	0	0	0	0		0	0	0		0	0
C20:2	0	0	0	0	0	0	0	0		0	0	0		0	0
C20:3n6	0	0	0	0	0	0	0	0		0	0	0		0	0
C20:5n3	0	0	0	0	0	0	0	0		0	0	0		0	0
C22:0	0	0	0	0	0	0	0	0		0	0	0		0	0
C22:1n9	0	0	0	0	0	0	0	0		0	0	0		0	0
C23:0	0	0	0	0	0	0	0	0		0	0	0		0	0
C22:6n3	13.81	24.5845		17.176	16.3461	38.3326	23.8436	25.2744		22.7667	8.22345	2.90743		10.33	2.90743
C24:1	0	0	0	0	0	0	0	0		0	0	0		0	0
										111.462				100
FA 120	Sample 89	Sample 90	Sample 91	Sample 92	Sample 93	Sample 94	Sample 95	Sample 96		Mean	S.D.	S.E.		Mean	S.E.
C11:0	0	0	0	0	0	0	0	0		0	0	0		0	0
C13:0	0	0	0	0	0	0	0	0		0	0	0		0	0
C14:0	0	0	0	0	0	0	0	0		0	0	0		0	0
C14:1	0	0	0	0	0	0	0	0		0	0	0		0	0														104.288				100
C15:0	0	0	0	0	0	0	0	0		0	0	0		0	0
C16:0	23.5269	35.1256	28.7084	34.2978	30.6881	30.7848	30.8554	30.3786		30.5457	3.54351	1.25282		32.24	1.25282
C16:1	0	0	0	0	0	0	0	0		0	0	0		0	0
C17:0	0	0	0	0	0	0	0	0		0	0	0		0	0
C17:1	0	0	0	0	0	0	0	0		0	0	0		0	0
C18:0	17.0213	23.4801	19.9671	22.8888	22.3318	21.3877	21.6567	20.5207		21.1568	2.03555	0.719674		22.31	0.719674
C18:1n9	35.0234	41.3942	34.472	24.4142	26.055	31.6268	29.1184	29.4193		31.4404	5.46401	1.93182		33	1.93182
C18:2n6c	0	0	0	0	0	0	0	0		0	0	0		0	0
C18:3n6	0	0	0	0	0	0	0	0		0	0	0		0	0
C18:3n3	0	0	0	0	0	0	0	0		0	0	0		0	0
C20:0	0	0	0	0	0	0	0	0		0	0	0		0	0
C20:1	0	0	0	0	0	0	0	0		0	0	0		0	0
C20:2	0	0	0	0	0	0	0	0		0	0	0		0	0
C20:3n6	0	0	0	0	0	0	0	0		0	0	0		0	0
C20:5n3	0	0	0	0	0	0	0	0		0	0	0		0	0
C22:0	0	0	0	0	0	0	0	0		0	0	0		0	0
C22:1n9	0	0	0	0	0	0	0	0		0	0	0		0	0
C23:0	0	0	0	0	0	0	0	0		0	0	0		0	0
C22:6n3	24.4284		16.8524	18.3991	20.9251	16.2007	18.3694	19.6814		19.2652	2.77946	0.982686		12.45	0.982686
C24:1	0	0	0	0	0	0	0	0		0	0	0		0	0
										102.408				100
FA 907	Sample 63	Sample 66	Sample 67	Sample 71	Sample 72	Sample 77	Sample 78	Sample 80		Mean	S.D.	S.E.		Mean	S.E.
C11:0	0	0	0	0	0	0	0	0		0	0	0		0	0
C13:0	0	0	0	0	0	0	0	0		0	0	0		0	0
C14:0	4.7986	4.9869		15.2527	4.34844		13.9095	4.25902		7.92586	5.17972	1.95775		2.3	1.95775
C14:1	0	0	0	0	0	0	0	0		0	0	0		0	0
C15:0	2.0948	2.26443			1.26141			1.88115		1.87545	0.438367	0.165687		0.94	0.165687
C16:0	26.2464	28.1944	30.8865	10.9715	22.5107	29.0354	16.3406	23.364		23.4437	6.80306	2.57132		28.3	2.57132
C16:1	5.98965	6.08146	6.04013	7.75532	5.11557	8.6113	5.05165	5.42836		6.25918	1.275	0.481905		8.45	0.481905
C17:0	2.39107	2.06016		4.38437	1.13253	9.353	6.62925	2.07073		4.00301	3.00032	1.13401		0.96	1.13401
C17:1	2.22947	2.07151			1.11299			2.39245		1.95161	0.574228	0.217038		0.98	0.217038
C18:0	10.6745	9.63026	19.3396	7.57934	8.19608	14.0002	9.73131	9.70197		11.1067	3.84147	1.45194		14.12	1.45194
C18:1n9	35.1972	32.9038	31.1201	17.759	35.6067	27.1078	11.5879	32.8327		28.0144	8.79797	3.32532		33.12	3.32532
C18:2n6c	0	0	0	0	0	0	0	0		0	0	0		0	0
C18:3n6					1.36664					1.36664	#DIV/0!	#DIV/0!		0.17	-
C18:3n3					0.860364					0.860364	#DIV/0!	#DIV/0!		0.11	-
C20:0					0.909038					0.909038	#DIV/0!	#DIV/0!		0.11	-
C20:1	5.74425	7.99204		22.2768	4.81975		16.9717	4.02752		10.3053	7.5288	2.84562		2.82	2.84562
C20:2					0.78084					0.78084	#DIV/0!	#DIV/0!		0.1	-
C20:3n6					1.44274					1.44274	#DIV/0!	#DIV/0!		0.18	-
C20:5n3					2.41827			4.46956		3.44392	1.45048	0.548229		0.86	0.548229
C22:0	0	0	0	0	0	0	0	0		0	0	0		0	0
C22:1n9					1.42217					1.42217	#DIV/0!	#DIV/0!		0.18	-
C23:0	0	0	0	0	0	0	0	0		0	0	0		0	0
C22:6n3	4.63401	3.81497	12.6137	14.0209	6.20216	11.8924	19.7781	9.57255		10.3161	5.38579	2.03564		6.24	2.03564
C24:1					0.493595					0.493595	#DIV/0!	#DIV/0!		0.06	-
										115.921				100
FA 88	Sample 25	Sample 26	Sample 27	Sample 28	Sample 29	Sample 30	Sample 31	Sample 32		Mean	S.D.	S.E.		Mean	S.E.
C11:0	0	0	0	0	0	0	0	0		0	0	0		0	0
C13:0	0	0	0	0	0	0	0	0		0	0	0		0	0
C14:0	0	0	0	0	0	0	0	0		0	0	0		0	0
C14:1	0	0	0	0	0	0	0	0		0	0	0		0	0
C15:0	0	0	0	0	0	0	0	0		0	0	0		0	0
C16:0	49.0524	48.5293	67.5856	57.3184	54.259	67.5342	49.9717	45.2674		54.9398	8.60772	3.04329		63.04	3.04329
C16:1	0	0	0	0	0	0	0	0		0	0	0		0	0
C17:0	0	0	0	0	0	0	0	0		0	0	0		0	0
C17:1	0	0	0	0	0	0	0	0		0	0	0		0	0
C18:0	22.3924	20.4792	32.4144	18.4167	21.036	32.4658	22.9873	20.6746		23.8583	5.46854	1.93342		27.46	1.93342
C18:1n9	28.5551	30.9915		24.2649	24.705		27.041	34.0581		28.2692	3.77494	1.54111		9.5	1.54111
C18:2n6c	0	0	0	0	0	0	0	0		0	0	0		0	0
C18:3n6	0	0	0	0	0	0	0	0		0	0	0		0	0
C18:3n3	0	0	0	0	0	0	0	0		0	0	0		0	0
C20:0	0	0	0	0	0	0	0	0		0	0	0		0	0
C20:1	0	0	0	0	0	0	0	0		0	0	0		0	0
C20:2	0	0	0	0	0	0	0	0		0	0	0		0	0
C20:3n6	0	0	0	0	0	0	0	0		0	0	0		0	0
C20:5n3	0	0	0	0	0	0	0	0		0	0	0		0	0
C22:0	0	0	0	0	0	0	0	0		0	0	0		0	0
C22:1n9	0	0	0	0	0	0	0	0		0	0	0		0	0
C23:0	0	0	0	0	0	0	0	0		0	0	0		0	0
C22:6n3	0	0	0	0	0	0	0	0		0	0	0		0	0
C24:1	0	0	0	0	0	0	0	0		0	0	0		0	0
										107.067				100
FA 906	Sample 10	Sample 13	Sample 79	Sample 85	Sample 86	Sample 100	Sample 101			Mean	S.D.	S.E.		Mean	S.E.
C11:0	0.338792	0.493905		0.39518	0.558665	2.80575	3.65067			1.37383	1.46303	0.597278		0.25	0.597278
C13:0	0.708715			0.769745	0.835445					0.771302	0.0633796	0.0258746		0.33	0.0258746
C14:0	0.48484	0.603283		0.721558	1.0929	6.34169	7.77235			2.8361	3.30695	1.35006		0.41	1.35006
C14:1	0	0	0	0	0	0	0			0	0	0		0	0
C15:0	0	0	0	0	0	0	0			0	0	0		0	0
C16:0	2.11389	4.50836	7.41221	2.70218	3.46176	5.6315	6.11836			4.56404	1.93026	0.788024		6.29	0.788024
C16:1	2.41923	1.68715	3.02936	1.81793	2.3065	2.21726	2.52089			2.28547	0.448769	0.183209		2.98	0.183209
C17:0	0	0	0	0	0	0	0			0	0	0		0	0
C17:1	0	0	0	0	0	0	0			0	0	0		0	0
C18:0	1.10083	2.14852	4.2632	1.8219	2.25144	3.74933	3.86505			2.7429	1.20574	0.492243		3.86	0.492243
C18:1n9	74.3031	68.2305	53.2946	59.7373	64.7972	30.108	26.3997			53.8386	18.6955	7.63242		62.07	7.63242
C18:2n6c		0.807476								0.807476	#DIV/0!	#DIV/0!		0.12	-
C18:3n6	1.47042	0.843109		1.44808	1.53305					1.32366	0.322382	0.131612		0.76	0.131612
C18:3n3				0.795328						0.795328	#DIV/0!	#DIV/0!		0.11	-
C20:0	0	0	0	0	0	0	0			0	0	0		0	0
C20:1	9.03645	11.8308	9.45616	9.63932	9.06336	4.25613	3.20158			8.06911	3.12772	1.27689		9.15	1.27689
C20:2				1.0231						1.0231	#DIV/0!	#DIV/0!		0.15	-
C20:3n6	1.06142	0.986881	3.38602	2.3445	1.95825	9.60756	13.2132			4.65111	4.80208	1.96044		1.39	1.96044
C20:5n3	1.12202	2.32111	3.65504	2.62195	2.18324	16.7278	11.5967			5.74684	5.98285	2.44249		1.7	2.44249
C22:0	0	0	0	0	0	0	0			0	0	0		0	0
C22:1n9	1.23032		4.03914	2.1607	2.27806					2.42705	1.17248	0.478664		1.39	0.478664
C23:0	0.6087			1.34451						0.976604	0.520294	0.212409		0.28	0.212409
C22:6n3	2.73816	3.41644	7.32152	8.42795	5.21725	5.018	5.83044			5.42425	2.01002	0.820588		7.01	0.820588
C24:1	1.2631	2.12249	4.14279	2.22876	2.46294	13.5369	15.8311			5.94116	6.07024	2.47816		1.75	2.47816
										105.598				100
FA 902	Sample 9	Sample 11	Sample 14	Sample 56	Sample 97	Sample 98	Sample 99		Mean	S.D.	S.E.		Mean	S.E.
C11:0	0	0	0	0	0	0	0		0	0	0		0	0
C13:0			0.350143						0.350143	#DIV/0!	#DIV/0!		0.05	-
C14:0	6.83702	6.26594	6.09795	9.49451	0.134733	0.116477	0.19265		4.16275	3.91805	1.48088		4.07	1.48088
C14:1	0	0	0	0	0	0	0		0	0	0		0	0
C15:0	3.05734	2.50589	1.65868		0.117891		0.0818764		1.48434	1.35853	0.513475		1.02	0.513475
C16:0	28.5202	31.8276	25.0024	38.0786	22.8597	30.6245	20.9652		28.2683	5.88473	2.22422		31.3	2.22422
C16:1	5.34194	5.39232	4.73732	6.69964		0.439029			4.52205	2.39212	0.904135		3.14	0.904135
C17:0	2.85389	2.22899	1.19922						2.09403	0.835548	0.315808		0.89	0.315808
C17:1	0	0	0	0	0	0	0		0	0	0		0.45	0
C18:0	10.8873	9.92802	8.15583	17.477	14.2592	23.2954	15.4457		14.2069	5.17648	1.95652		16.35	1.95652
C18:1n9	36.2158	34.5416	36.9656	18.7115	22.4724	29.1909	15.6239		27.6746	8.76878	3.31429		30.18	3.31429
C18:2n6c	0	0	0	0	0	0	0		0	0	0		0	0
C18:3n6			1.22024						1.22024	#DIV/0!	#DIV/0!		0.17	-
C18:3n3			0.917519						0.917519	#DIV/0!	#DIV/0!		0.13	-
C20:0			0.831093						0.831093	#DIV/0!	#DIV/0!		0.12	-
C20:1	6.2864	5.33969	3.80205		28.1873		37.7498		16.2731	15.6365	5.91004		2.18	5.91004
C20:2	0	0	0	0	0	0	0		0	0	0		0	0
C20:3n6			0.936206						0.936206	#DIV/0!	#DIV/0!		0.13	-
C20:5n3			1.53862						1.53862	#DIV/0!	#DIV/0!		0.22	-
C22:0	0	0	0	0	0	0	0		0	0	0		0	0
C22:1n9			1.54189						1.54189	#DIV/0!	#DIV/0!		0.22	-
C23:0	0	0	0	0	0	0	0		0	0	0		0	0
C22:6n3		1.9699	4.47804	9.53875	11.9688	16.3337	9.94076		9.03832	5.16978	1.95399		9.3	1.95399
C24:1			0.567143						0.567143	#DIV/0!	#DIV/0!		0.08	-
									115.627				100
FA 128	Sample 15	Sample 19	Sample 65	Sample 73	Sample 88		Mean	S.D.	S.E.		Mean	S.E.
C11:0	0	0	0	0	0		0	0	0		0	0
C13:0	0	0	0	0	0		0	0	0		0	0
C14:0	2.39629	2.96828	4.09215	4.74558	19.1614		6.67274	7.04186	3.14921		4.57	3.14921
C14:1	0	0	0	0	0		0	0	0		0	0
C15:0	1.7234		1.49034	1.65114			1.62163	0.119299	0.0533524		0.97	0.0533524
C16:0	39.8879	15.1131	32.5404	32.7151	9.57229		25.9658	12.9338	5.78416		39.25	5.78416
C16:1	3.28033	18.9251	4.60244	5.10426			7.97803	7.33848	3.28187		2.58	3.28187
C17:0	2.05546		1.70362	2.09198	11.2095		4.26513	4.63286	2.07188		1.16	2.07188
C17:1	0	0	1.43627	1.70939	0		0.629132	0.86687	0.387676		0.63	0.387676
C18:0	11.4855	5.80933	9.19851	9.50527	4.6608		8.13188	2.81574	1.25924		13.97	1.25924
C18:1n9	22.2018	7.97347	29.7741	26.2938	7.2289		18.6944	10.4787	4.6862		27.29	4.6862
C18:2n6c	0	0	0	0	0		0	0	0		0	0
C18:3n6		4.87178	1.2733	1.76641	5.41441		3.33148	2.11319	0.945045		0.61	0.945045
C18:3n3			0.921841				0.921841	#DIV/0!	#DIV/0!		0.18	-
C20:0			1.03524				1.03524	#DIV/0!	#DIV/0!		0.21	-
C20:1	5.22802	19.7502	4.78193	6.17662	23.4507		11.8775	8.98586	4.0186		3.21	4.0186
C20:2	0	0	0	0	0		0	0	0		0	0
C20:3n6	0	0	0	0	0		0	0	0		0	0
C20:5n3	3.47834	9.88932	1.4036	3.32068			4.52299	3.69977	1.65459		1.62	1.65459
C22:0	0	0	0	0	0		0	0	0		0	0
C22:1n9	0	0	0	0	0		0	0	0		0	0
C23:0	0	0	0	0	0		0	0	0		0	0
C22:6n3	7.48149	14.6993	4.31819	4.91971	19.302		10.1442	6.57539	2.9406		3.31	2.9406
C24:1	0.781531		1.42801				1.10477	0.457129	0.204434		0.44	0.204434
							106.897				100
FA 98	Sample 46	Sample 49	Sample 53	Sample 55		Mean	S.D.	S.E.		Mean	S.E.
C11:0	0	0	0	0		0	0	0		0	0
C13:0	0	0	0	0		0	0	0		0	0
C14:0	0	0	0	0		0	0	0		0	0
C14:1	0	0	0	0		0	0	0		0	0
C15:0	0	0	0	0		0	0	0		0	0
C16:0	50.6357	59.1865	45.9887	56.321		53.033	5.88912	2.94456		56.06	2.94456
C16:1	16.6336		20.8339			18.7338	2.97005	1.48503		4.16	-
C17:0	0	0	0	0		0	0	0		0	0
C17:1	0	0	0	0		0	0	0		0	0
C18:0	32.7307	40.8135	33.1774	43.679		37.6001	5.49396	2.74698		39.78	2.74698
C18:1n9	0	0	0	0		0	0	0		0	0
C18:2n6c	0	0	0	0		0	0	0		0	0
C18:3n6	0	0	0	0		0	0	0		0	0
C18:3n3	0	0	0	0		0	0	0		0	0
C20:0	0	0	0	0		0	0	0		0	0
C20:1	0	0	0	0		0	0	0		0	0
C20:2	0	0	0	0		0	0	0		0	0
C20:3n6	0	0	0	0		0	0	0		0	0
C20:5n3	0	0	0	0		0	0	0		0	0
C22:0	0	0	0	0		0	0	0		0	0
C22:1n9	0	0	0	0		0	0	0		0	0
C23:0	0	0	0	0		0	0	0		0	0
C22:6n3	0	0	0	0		0	0	0		0	0
C24:1	0	0	0	0		0	0	0		0	0
						109.367				100
FA 408	Sample 17	Sample 50	Sample 51	Sample 54		Mean	S.D.	S.E.		Mean	S.E.
C11:0	0	0	0	0		0	0	0		0	0
C13:0	0	0	0	0		0	0	0		0	0
C14:0	0	0	0	0		0	0	0		0	0
C14:1	0	0	0	0		0	0	0		0	0
C15:0	0	0	0	0		0	0	0		0	0
C16:0	38.9584	30.724	32.0425	29.0241		32.6872	4.35951	2.17975		37.65	2.17975
C16:1		15.0487	14.3798	15.5346		14.9877	0.579814	0.289907		11.24	0.289907
C17:0	0	0	0	0		0	0	0		0	0
C17:1	0	0	0	0		0	0	0		0	0
C18:0	27.3024	23.0213	22.4002	23.0794		23.9508	2.25542	1.12771		27.42	1.12771
C18:1n9	33.7393	31.206	31.1775	32.362		32.1212	1.21164	0.60582		23.69	0.60582
C18:2n6c	0	0	0	0		0	0	0		0	0
C18:3n6	0	0	0	0		0	0	0		0	0
C18:3n3	0	0	0	0		0	0	0		0	0
C20:0	0	0	0	0		0	0	0		0	0
C20:1	0	0	0	0		0	0	0		0	0
C20:2	0	0	0	0		0	0	0		0	0
C20:3n6	0	0	0	0		0	0	0		0	0
C20:5n3	0	0	0	0		0	0	0		0	0
C22:0	0	0	0	0		0	0	0		0	0
C22:1n9	0	0	0	0		0	0	0		0	0
C23:0	0	0	0	0		0	0	0		0	0
C22:6n3	0	0	0	0		0	0	0		0	0
C24:1	0	0	0	0		0	0	0		0	0
						103.747				100
FA 904	Sample 16	Sample 48		Mean	S.D.	S.E.		Mean	S.E.
C11:0	0	0		0	0	0		0	0
C13:0	0	0		0	0	0		0	0
C14:0	0	0		0	0	0		0	0
C14:1	0	0		0	0	0		0	0
C15:0	0	0		0	0	0		0	0
C16:0	66.3209	40.6907		53.5058	18.1233	12.8151		53.51	12.8151
C16:1	0	0		0	0	0		0	0
C17:0	0	0		0	0	0		0	0
C17:1	0	0		0	0	0		0	0
C18:0	33.6791	22.5057		28.0924	7.9008	5.58671		28.09	5.58671
C18:1n9		36.8036		36.8036	#DIV/0!	#DIV/0!		18.4	#DIV/0!
C18:2n6c	0	0		0	0	0		0	0
C18:3n6	0	0		0	0	0		0	0
C18:3n3	0	0		0	0	0		0	0
C20:0	0	0		0	0	0		0	0
C20:1	0	0		0	0	0		0	0
C20:2	0	0		0	0	0		0	0
C20:3n6	0	0		0	0	0		0	0
C20:5n3	0	0		0	0	0		0	0
C22:0	0	0		0	0	0		0	0
C22:1n9	0	0		0	0	0		0	0
C23:0	0	0		0	0	0		0	0
C22:6n3	0	0		0	0	0		0	0
C24:1	0	0		0	0	0		0	0
				118.402				100
FA 903	Sample 69	Sample 76		Mean	S.D.	S.E.		Mean	S.E.
C11:0	0	0		0	0	0		0	0
C13:0	0.691917	1.46396		1.07794	0.54592	0.386024		0.35	-
C14:0	0.92179	1.74069		1.33124	0.579049	0.40945		0.46	-
C14:1	0	0		0	0	0		0	0
C15:0	0	0		0	0	0		0	0
C16:0	3.38351	3.17787		3.28069	0.145403	0.102815		16.38	0.102815
C16:1	2.08821			2.08821	#DIV/0!	#DIV/0!		1.04	-
C17:0	0	0		0	0	0		0	0
C17:1	1.43237			1.43237	#DIV/0!	#DIV/0!		0.72	-
C18:0	1.86457	1.83726		1.85091	0.0193099	0.0136541		9.42	0.0136541
C18:1n9	66.1026	60.8665		63.4846	3.70249	2.61805		51.82	2.61805
C18:2n6c	0	0		0	0	0		0	0
C18:3n6	1.41695	4.24745		2.8322	2.00146	1.41525		0.71	-
C18:3n3	0	0		0	0	0		0	0
C20:0	0	0		0	0	0		0	0
C20:1	6.56927	15.6175		11.0934	6.39808	4.52412		3.28	-
C20:2	0	0		0	0	0		0	0
C20:3n6	1.97967			1.97967	#DIV/0!	#DIV/0!		0.99	-
C20:5n3	2.82866	6.04738		4.43802	2.27598	1.60936		1.41	-
C22:0	0	0		0	0	0		0	0
C22:1n9	1.5901	3.2574		2.42375	1.17896	0.833653		0.8	-
C23:0	0	0		0	0	0		0	0
C22:6n3	9.13035	1.74394		5.43714	5.22298	3.69321		12.62	3.69321
C24:1	0	0		0	0	0		0	0
				102.75				100
FA 911	Sample 57
C11:0	0
C13:0	0
C14:0	5.48422
C14:1	0
C15:0	1.48969
C16:0	30.5937
C16:1	5.12282
C17:0	1.6557
C17:1	1.2179
C18:0	14.8557
C18:1n9	27.6209
C18:2n6c	0
C18:3n6	1.64982
C18:3n3	0
C20:0	0
C20:1	1.63586
C20:2	0
C20:3n6	0
C20:5n3	1.93116
C22:0	0
C22:1n9	0
C23:0	0
C22:6n3	5.99548
C24:1	0.747047
FA 912	Sample 52
C11:0	0
C13:0	0
C14:0	5.78074
C14:1	0
C15:0	0.912273
C16:0	28.2141
C16:1	5.40934
C17:0	1.16558
C17:1	0.920987
C18:0	14.8476
C18:1n9	31.0735
C18:2n6c	0
C18:3n6	1.28638
C18:3n3	0.812212
C20:0	0.874412
C20:1	1.36661
C20:2	0
C20:3n6	0.814916
C20:5n3	1.68572
C22:0	0
C22:1n9	0
C23:0	0
C22:6n3	4.23534
C24:1	0.60037
FA 924	Sample 47
C11:0	0
C13:0	0
C14:0	0
C14:1	0
C15:0	0
C16:0	35.8852
C16:1	0
C17:0	0
C17:1	0
C18:0	25.224
C18:1n9	38.8908
C18:2n6c	0
C18:3n6	0
C18:3n3	0
C20:0	0
C20:1	0
C20:2	0
C20:3n6	0
C20:5n3	0
C22:0	0
C22:1n9	0
C23:0	0
C22:6n3	0
C24:1	0

## Sheet: Fas grouped (%)
		129		88		105		106		98		120		128		902		906		907		408		916		905		904		903		911		912		924
		Xiphias gladius		Lamna nasus		Prionace glauca		Isurus oxyrinchus		Alopias vulpinus		Coryphaena hippurus		Thunnus alalunga		Thunnus albacares		Ruvettus pretiosus		Thunnus obesus		Luvarus imperialis		Lampris guttatus		Lepidocybium flavobrunneum		Katsuwonus pelamis		Gasterochisma melampus		Makaira indica		Tetrapturus audax		Sphyrna zygaena
	FA	Mean	S.D.	Mean	S.D.	Mean	S.D.	Mean	S.D.	Mean	S.D.	Mean	S.D.	Mean	S.D.	Mean	S.D.	Mean	S.D.	Mean	S.D.	Mean	S.D.	Mean	S.D.	Mean	S.D.	Mean	S.D.	Mean	S.D.	Mean	S.D.	Mean	S.D.	Mean	S.D.
	C11:0	0	0	0	0	0	0	0	0	0	0	0	0	0	0	0	0	0.25	0.101521	0	0	0	0	0	0	0.29	0.118592	0	0	0	0	0		0		0
	C13:0	0.01	-	0	0	0	0	0	0	0	0	0	0	0	0	0.05	-	0.33	0.168973	0	0	0	0	0	0	0.28	0.146402	0	0	0.35	-	0		0		0
	C14:0	3.32	0.176513	0	0	0	0	0	0	0	0	0	0	4.57	1.47775	4.07	1.50324	0.41	0.175636	2.3	0.933025	0	0	5.98	3.70927	0.88	0.552807	0	0	0.46	-	5.48422	-	5.78074	-	0
	C14:1	0.02	0.0115686	0	0	0	0	0	0	0	0	0	0	0	0	0	0	0	0	0	0	0	0	1.27	-	0	0	0	0	0	0	0		0		0
	C15:0	0.89	0.0593899	0	0	0	0	0	0	0	0	0	0	0.97	0.395275	1.02	0.506306	0	0	0.94	0.394118	0	0	0.24	0.158178	0.08	-	0	0	0	0	1.48969	-	0.912273	-	0
	C16:0	18.81	0.7685	63.04	2.7952	39.36	5.94943	44.64	5.60636	56.06	1.90159	32.24	1.86726	39.25	3.02783	31.3	1.57753	6.29	1.72624	28.3	1.98698	37.65	7.07669	30.98	9.56294	4.47	2.20666	53.51	12.8151	16.38	12.9936	30.5937	-	28.2141	-	35.8852	-
	C16:1	4.24	0.202331	0	0	5.91	1.78179	3.21	1.56788	4.16	-	0	0	2.58	1.09918	3.14	1.1349	2.98	0.549252	8.45	1.65335	11.24	3.75439	5.92	1.89322	5.61	2.07634	0	0	1.04	-	5.12282	-	5.40934	-	0
	C17:0	0.94	0.0529921	0	0	0	0	0	0	0	0	0	0	1.16	0.478191	0.89	0.457642	0	0	0.96	0.409283	0	0	0.23	0.150519	0.07	-	0	0	0	0	1.6557	-	1.16558	-	0
	C17:1	1.01	0.101776	0	0	0	0	0	0	0	0	0	0	0.63	0.387676	0.45	0.294027	0	0	0.98	0.419104	0	0	0.29	0.193826	1.56	0.608687	0	0	0.72	-	1.2179	-	0.920987	-	0
	C18:0	7.29	0.600898	27.46	2.01687	27.28	4.28226	26.43	3.47482	39.78	2.42374	22.31	1.11538	13.97	2.53427	16.35	2.58168	3.86	1.14652	14.12	2.02126	27.42	4.59528	11.82	3.47536	1.6	0.685355	28.09	5.58671	9.42	7.55793	14.8557	-	14.8476	-	25.224	-
	C18:1n9	39.99	1.162	9.5	4.64475	15.02	4.47225	15.39	4.54086	0	0	33	2.04244	27.29	2.05683	30.18	2.43283	62.07	3.05287	33.12	1.51464	23.69	7.90028	35.54	5.35862	62.69	4.10483	18.4	18.4018	51.82	14.2859	27.6209	-	31.0735	-	38.8908	-
	C18:2n6c	0	0	0	0	0	0	0	0	0	0	0	0	0	0	0	0	0.12	-	0	0	0	0	0	0	0	0	0	0	0	0	0		0		0
	C18:3n6	1.06	0.108553	0	0	0	0	0	0	0	0	0	0	0.61	0.380364	0.17	-	0.76	0.303469	0.17	-	0	0	0.55	0.282574	1.84	0.1381	0	0	0.71	-	1.64982	-	1.28638	-	0
	C18:3n3	0.66	0.0987164	0	0	0	0	0	0	0	0	0	0	0.18	-	0.13	-	0.11	-	0.11	-	0	0	0.09	-	0.6	0.315326	0	0	0	0	0		0.812212	-	0
	C20:0	0.64	0.12015	0	0	0	0	0	0	0	0	0	0	0.21	-	0.12	-	0	0	0.11	-	0	0	0	0	0	0	0	0	0	0	0		0.874412	-	0
	C20:1	5.56	0.374426	0	0	0	0	0	0	0	0	0	0	3.21	1.33179	2.18	1.06592	9.15	0.630014	2.82	1.21695	0	0	2.41	1.51754	6.33	0.501197	0	0	3.28	-	1.63586	-	1.36661	-	0
	C20:2	0.25	0.0749204	0	0	0	0	0	0	0	0	0	0	0	0	0	0	0.15	-	0.1	-	0	0	0.2	-	0.26	0.132617	0	0	0	0	0		0		0
	C20:3n6	0.95	0.153497	0	0	0.83	-	0	0	0	0	0	0	0	0	0.13	-	1.39	0.509704	0.18	-	0	0	0.37	-	2.53	0.425422	0	0	0.99	-	0		0.814916	-	0
	C20:5n3	2.11	0.246689	0	0	1.92	1.26063	0	0	0	0	0	0	1.62	0.753172	0.22	-	1.7	0.562868	0.86	0.637193	0	0	0.69	0.390544	2.16	0.364263	0	0	1.41	-	1.93116	-	1.68572	-	0
	C22:0	0.11	0.0534273	0	0	0	0	0	0	0	0	0	0	0	0	0	0	0	0	0	0	0	0	0	0	0	0	0	0	0	0	0		0		0
	C22:1n9	1.49	0.126407	0	0	0	0	0	0	0	0	0	0	0	0	0.22	-	1.39	0.628541	0.18	-	0	0	0.34	-	0.99	0.201917	0	0	0.8	-	0		0		0
	C23:0	0.41	0.0929033	0	0	0	0	0	0	0	0	0	0	0	0	0	0	0.28	0.212995	0	0	0	0	0.21	-	1.04	0.271729	0	0	0	0	0		0		0
	C22:6n3	8.86	0.915967	0	0	9.68	3.67008	10.33	4.04406	0	0	12.45	3.73621	3.31	1.44033	9.3	2.74271	7.01	1.40498	6.24	1.94513	0	0	2.4	1.15759	5.96	0.940013	0	0	12.62	3.49378	5.99548	-	4.23534	-	0
	C24:1	1.38	0.156402	0	0	0	0	0	0	0	0	0	0	0.44	0.288221	0.08	-	1.75	0.600084	0.06	-	0	0	0.47	0.356753	0.76	0.247301	0	0	0	0	0.747047	-	0.60037	-	0
	Total	100		100		100		100		100		100		100		100		100		100		100		100		100		100		100		100		100		100
